# Supplementary material for: Entropy based C4.5-SHO algorithm with information gain optimization in data mining
Source: PeerJ Comput Sci. 2021 Apr 7;7:e424. doi: 10.7717/peerj-cs.424 (PMC8049126; doi:10.7717/peerj-cs.424)
Supplement: Supplemental Information 1 [file peerj-cs-07-424-s001.zip]

Archive with 27 entries (27 files):
- FinalCode/abalone.data
- FinalCode/balance-scale.data
- FinalCode/breast-cancer.data
- FinalCode/car.data
- FinalCode/Chess.data
- FinalCode/cost.m
- FinalCode/countPN.m
- FinalCode/crossValidationWithDeletion.m
- FinalCode/data.mat
- FinalCode/decisionTreeLearning.m
- FinalCode/getBestSplitPoint.m
- FinalCode/getEntropy.m
- FinalCode/getHighestImportanceAttribute.m
- FinalCode/getRemainder.m
- FinalCode/hayes-roth.data
- FinalCode/ionosphere.data
- FinalCode/iris.data
- FinalCode/monks.data
- FinalCode/objfun_schwefel.m
- FinalCode/objfun_schwefel_p.m
- FinalCode/performance.m
- FinalCode/RUN.m
- FinalCode/SHO.m
- FinalCode/sho_C4_5.m
- FinalCode/showDecision.m
- FinalCode/splitData.m
- FinalCode/wine.data
