# Supplementary material for: Entropy based C4.5-SHO algorithm with information gain optimization in data mining
Source: PeerJ Comput Sci. 2021 Apr 7;7:e424. doi: 10.7717/peerj-cs.424 (PMC8049126; doi:10.7717/peerj-cs.424)
Supplement: Supplemental Information 1 [file peerj-cs-07-424-s001.zip › FinalCode/abalone.data]

20.455	0.365	0.095	0.514	0.2245	0.101	0.15	15	0
20.35	0.265	0.09	0.2255	0.0995	0.0485	0.07	7	0
0.53	0.42	0.135	0.677	0.2565	0.1415	0.21	9	1
20.44	0.365	0.125	0.516	0.2155	0.114	0.155	10	0
0.53	0.415	0.15	0.7775	0.237	0.1415	0.33	20	1
0.545	0.425	0.125	0.768	0.294	0.1495	0.26	16	1
20.475	0.37	0.125	0.5095	0.2165	0.1125	0.165	9	0
0.55	0.44	0.15	0.8945	0.3145	0.151	0.32	19	1
0.525	0.38	0.14	0.6065	0.194	0.1475	0.21	14	1
20.43	0.35	0.11	0.406	0.1675	0.081	0.135	10	0
20.49	0.38	0.135	0.5415	0.2175	0.095	0.19	11	0
0.535	0.405	0.145	0.6845	0.2725	0.171	0.205	10	1
0.47	0.355	0.1	0.4755	0.1675	0.0805	0.185	10	1
20.5	0.4	0.13	0.6645	0.258	0.133	0.24	12	0
0.44	0.34	0.1	0.451	0.188	0.087	0.13	10	1
20.365	0.295	0.08	0.2555	0.097	0.043	0.1	7	0
20.45	0.32	0.1	0.381	0.1705	0.075	0.115	9	0
20.355	0.28	0.095	0.2455	0.0955	0.062	0.075	11	0
0.565	0.44	0.155	0.9395	0.4275	0.214	0.27	12	1
0.55	0.415	0.135	0.7635	0.318	0.21	0.2	9	1
0.615	0.48	0.165	1.1615	0.513	0.301	0.305	10	1
0.56	0.44	0.14	0.9285	0.3825	0.188	0.3	11	1
0.58	0.45	0.185	0.9955	0.3945	0.272	0.285	11	1
20.59	0.445	0.14	0.931	0.356	0.234	0.28	12	0
20.605	0.475	0.18	0.9365	0.394	0.219	0.295	15	0
20.575	0.425	0.14	0.8635	0.393	0.227	0.2	11	0
20.58	0.47	0.165	0.9975	0.3935	0.242	0.33	10	0
0.68	0.56	0.165	1.639	0.6055	0.2805	0.46	15	1
20.665	0.525	0.165	1.338	0.5515	0.3575	0.35	18	0
0.68	0.55	0.175	1.798	0.815	0.3925	0.455	19	1
0.705	0.55	0.2	1.7095	0.633	0.4115	0.49	13	1
20.465	0.355	0.105	0.4795	0.227	0.124	0.125	8	0
0.54	0.475	0.155	1.217	0.5305	0.3075	0.34	16	1
0.45	0.355	0.105	0.5225	0.237	0.1165	0.145	8	1
0.575	0.445	0.135	0.883	0.381	0.2035	0.26	11	1
20.355	0.29	0.09	0.3275	0.134	0.086	0.09	9	0
0.45	0.335	0.105	0.425	0.1865	0.091	0.115	9	1
0.55	0.425	0.135	0.8515	0.362	0.196	0.27	14	1
20.47	0.37	0.12	0.5795	0.293	0.227	0.14	9	0
0.46	0.375	0.12	0.4605	0.1775	0.11	0.15	7	1
0.525	0.425	0.16	0.8355	0.3545	0.2135	0.245	9	1
20.4	0.32	0.095	0.303	0.1335	0.06	0.1	7	0
20.485	0.36	0.13	0.5415	0.2595	0.096	0.16	10	0
0.47	0.36	0.12	0.4775	0.2105	0.1055	0.15	10	1
20.405	0.31	0.1	0.385	0.173	0.0915	0.11	7	0
0.5	0.4	0.14	0.6615	0.2565	0.1755	0.22	8	1
20.445	0.35	0.12	0.4425	0.192	0.0955	0.135	8	0
20.47	0.385	0.135	0.5895	0.2765	0.12	0.17	8	0
0.505	0.4	0.125	0.583	0.246	0.13	0.175	7	1
20.45	0.345	0.105	0.4115	0.18	0.1125	0.135	7	0
20.505	0.405	0.11	0.625	0.305	0.16	0.175	9	0
0.53	0.41	0.13	0.6965	0.302	0.1935	0.2	10	1
20.425	0.325	0.095	0.3785	0.1705	0.08	0.1	7	1
20.52	0.4	0.12	0.58	0.234	0.1315	0.185	8	0
20.475	0.355	0.12	0.48	0.234	0.1015	0.135	8	0
0.565	0.44	0.16	0.915	0.354	0.1935	0.32	12	1
0.595	0.495	0.185	1.285	0.416	0.224	0.485	13	1
0.475	0.39	0.12	0.5305	0.2135	0.1155	0.17	10	1
20.555	0.425	0.13	0.7665	0.264	0.168	0.275	13	0
0.4	0.32	0.11	0.353	0.1405	0.0985	0.1	8	1
0.595	0.475	0.17	1.247	0.48	0.225	0.425	20	1
20.57	0.48	0.175	1.185	0.474	0.261	0.38	11	0
0.605	0.45	0.195	1.098	0.481	0.2895	0.315	13	1
0.6	0.475	0.15	1.0075	0.4425	0.221	0.28	15	1
20.595	0.475	0.14	0.944	0.3625	0.189	0.315	9	0
0.6	0.47	0.15	0.922	0.363	0.194	0.305	10	1
0.555	0.425	0.14	0.788	0.282	0.1595	0.285	11	1
0.615	0.475	0.17	1.1025	0.4695	0.2355	0.345	14	1
0.575	0.445	0.14	0.941	0.3845	0.252	0.285	9	1
20.62	0.51	0.175	1.615	0.5105	0.192	0.675	12	0
0.52	0.425	0.165	0.9885	0.396	0.225	0.32	16	1
20.595	0.475	0.16	1.3175	0.408	0.234	0.58	21	0
20.58	0.45	0.14	1.013	0.38	0.216	0.36	14	0
0.57	0.465	0.18	1.295	0.339	0.2225	0.44	12	1
20.625	0.465	0.14	1.195	0.4825	0.205	0.4	13	0
20.56	0.44	0.16	0.8645	0.3305	0.2075	0.26	10	0
0.46	0.355	0.13	0.517	0.2205	0.114	0.165	9	1
0.575	0.45	0.16	0.9775	0.3135	0.231	0.33	12	1
20.565	0.425	0.135	0.8115	0.341	0.1675	0.255	15	0
20.555	0.44	0.15	0.755	0.307	0.1525	0.26	12	0
20.595	0.465	0.175	1.115	0.4015	0.254	0.39	13	0
0.625	0.495	0.165	1.262	0.507	0.318	0.39	10	1
20.695	0.56	0.19	1.494	0.588	0.3425	0.485	15	0
20.665	0.535	0.195	1.606	0.5755	0.388	0.48	14	0
20.535	0.435	0.15	0.725	0.269	0.1385	0.25	9	0
20.47	0.375	0.13	0.523	0.214	0.132	0.145	8	0
20.47	0.37	0.13	0.5225	0.201	0.133	0.165	7	0
0.475	0.375	0.125	0.5785	0.2775	0.085	0.155	10	1
