# Supplementary material for: Entropy based C4.5-SHO algorithm with information gain optimization in data mining
Source: PeerJ Comput Sci. 2021 Apr 7;7:e424. doi: 10.7717/peerj-cs.424 (PMC8049126; doi:10.7717/peerj-cs.424)
Supplement: Supplemental Information 1 [file peerj-cs-07-424-s001.zip › FinalCode/balance-scale.data]

B	1	1	1	1	0
R	1	1	1	2
R	1	1	1	3
R	1	1	1	4
R	1	1	1	5
R	1	1	2	1
R	1	1	2	2
R	1	1	2	3
R	1	1	2	4
R	1	1	2	5
R	1	1	3	1
R	1	1	3	2
R	1	1	3	3
R	1	1	3	4
R	1	1	3	5
R	1	1	4	1
R	1	1	4	2
R	1	1	4	3
R	1	1	4	4
R	1	1	4	5
R	1	1	5	1
R	1	1	5	2
R	1	1	5	3
R	1	1	5	4
R	1	1	5	5
L	1	2	1	1
B	1	2	1	2	0
R	1	2	1	3
R	1	2	1	4
R	1	2	1	5
B	1	2	2	1	0
R	1	2	2	2
R	1	2	2	3
R	1	2	2	4
R	1	2	2	5
R	1	2	3	1
R	1	2	3	2
R	1	2	3	3
R	1	2	3	4
R	1	2	3	5
R	1	2	4	1
R	1	2	4	2
R	1	2	4	3
R	1	2	4	4
R	1	2	4	5
R	1	2	5	1
R	1	2	5	2
R	1	2	5	3
R	1	2	5	4
R	1	2	5	5
L	1	3	1	1
L	1	3	1	2
B	1	3	1	3	0
R	1	3	1	4
R	1	3	1	5
L	1	3	2	1
R	1	3	2	2
R	1	3	2	3
R	1	3	2	4
R	1	3	2	5
B	1	3	3	1.0
R	1	3	3	2
R	1	3	3	3
R	1	3	3	4
R	1	3	3	5
R	1	3	4	1
R	1	3	4	2
R	1	3	4	3
R	1	3	4	4
R	1	3	4	5
R	1	3	5	1
R	1	3	5	2
R	1	3	5	3
R	1	3	5	4
R	1	3	5	5
L	1	4	1	1
L	1	4	1	2
L	1	4	1	3
B	1	4	1	4	0
R	1	4	1	5
L	1	4	2	1
B	1	4	2	2
R	1	4	2	3
R	1	4	2	4
R	1	4	2	5
L	1	4	3	1
R	1	4	3	2
R	1	4	3	3
R	1	4	3	4
R	1	4	3	5
B	1	4	4	1	0
R	1	4	4	2
R	1	4	4	3
R	1	4	4	4
R	1	4	4	5
R	1	4	5	1
R	1	4	5	2
R	1	4	5	3
R	1	4	5	4
R	1	4	5	5
L	1	5	1	1
L	1	5	1	2
L	1	5	1	3
L	1	5	1	4
B	1	5	1	5	0
L	1	5	2	1
L	1	5	2	2
R	1	5	2	3
R	1	5	2	4
R	1	5	2	5
L	1	5	3	1
R	1	5	3	2
R	1	5	3	3
R	1	5	3	4
R	1	5	3	5
L	1	5	4	1
R	1	5	4	2
R	1	5	4	3
R	1	5	4	4
R	1	5	4	5
B	1	5	5	1	0
R	1	5	5	2
R	1	5	5	3
R	1	5	5	4
R	1	5	5	5
L	2	1	1	1
B	2	1	1	2	0
R	2	1	1	3
R	2	1	1	4
R	2	1	1	5
B	2	1	2	1	0
R	2	1	2	2
R	2	1	2	3
R	2	1	2	4
R	2	1	2	5
R	2	1	3	1
R	2	1	3	2
R	2	1	3	3
R	2	1	3	4
R	2	1	3	5
R	2	1	4	1
R	2	1	4	2
R	2	1	4	3
R	2	1	4	4
R	2	1	4	5
R	2	1	5	1
R	2	1	5	2
R	2	1	5	3
R	2	1	5	4
R	2	1	5	5
L	2	2	1	1
L	2	2	1	2
L	2	2	1	3
B	2	2	1	4	0
R	2	2	1	5
L	2	2	2	1
B	2	2	2	2
R	2	2	2	3
R	2	2	2	4
R	2	2	2	5
L	2	2	3	1
R	2	2	3	2
R	2	2	3	3
R	2	2	3	4
R	2	2	3	5
B	2	2	4	1	0
R	2	2	4	2
R	2	2	4	3
R	2	2	4	4
R	2	2	4	5
R	2	2	5	1
R	2	2	5	2
R	2	2	5	3
R	2	2	5	4
R	2	2	5	5
L	2	3	1	1
L	2	3	1	2
L	2	3	1	3
L	2	3	1	4
L	2	3	1	5
L	2	3	2	1
L	2	3	2	2
B	2	3	2	3	0
R	2	3	2	4
R	2	3	2	5
L	2	3	3	1
B	2	3	3	2	0
R	2	3	3	3
R	2	3	3	4
R	2	3	3	5
L	2	3	4	1
R	2	3	4	2
R	2	3	4	3
R	2	3	4	4
R	2	3	4	5
L	2	3	5	1
R	2	3	5	2
R	2	3	5	3
R	2	3	5	4
R	2	3	5	5
L	2	4	1	1
L	2	4	1	2
L	2	4	1	3
L	2	4	1	4
L	2	4	1	5
L	2	4	2	1
L	2	4	2	2
L	2	4	2	3
B	2	4	2	4	0
R	2	4	2	5
L	2	4	3	1
L	2	4	3	2
R	2	4	3	3
R	2	4	3	4
R	2	4	3	5
L	2	4	4	1
B	2	4	4	2	0
R	2	4	4	3
R	2	4	4	4
R	2	4	4	5
L	2	4	5	1
R	2	4	5	2
R	2	4	5	3
R	2	4	5	4
R	2	4	5	5
L	2	5	1	1
L	2	5	1	2
L	2	5	1	3
L	2	5	1	4
L	2	5	1	5
L	2	5	2	1
L	2	5	2	2
L	2	5	2	3
L	2	5	2	4
B	2	5	2	5	0
L	2	5	3	1
L	2	5	3	2
L	2	5	3	3
R	2	5	3	4
R	2	5	3	5
L	2	5	4	1
L	2	5	4	2
R	2	5	4	3
R	2	5	4	4
R	2	5	4	5
L	2	5	5	1
B	2	5	5	2	0
R	2	5	5	3
R	2	5	5	4
R	2	5	5	5
L	3	1	1	1
L	3	1	1	2
B	3	1	1	3	0
R	3	1	1	4
R	3	1	1	5
L	3	1	2	1
R	3	1	2	2
R	3	1	2	3
R	3	1	2	4
R	3	1	2	5
B	3	1	3	1	0
R	3	1	3	2
R	3	1	3	3
R	3	1	3	4
R	3	1	3	5
R	3	1	4	1
R	3	1	4	2
R	3	1	4	3
R	3	1	4	4
R	3	1	4	5
R	3	1	5	1
R	3	1	5	2
R	3	1	5	3
R	3	1	5	4
R	3	1	5	5
L	3	2	1	1
L	3	2	1	2
L	3	2	1	3
L	3	2	1	4
L	3	2	1	5
L	3	2	2	1
L	3	2	2	2
B	3	2	2	3	0
R	3	2	2	4
R	3	2	2	5
L	3	2	3	1
B	3	2	3	2	0
R	3	2	3	3
R	3	2	3	4
R	3	2	3	5
L	3	2	4	1
R	3	2	4	2
R	3	2	4	3
R	3	2	4	4
R	3	2	4	5
L	3	2	5	1
R	3	2	5	2
R	3	2	5	3
R	3	2	5	4
R	3	2	5	5
L	3	3	1	1
L	3	3	1	2
L	3	3	1	3
L	3	3	1	4
L	3	3	1	5
L	3	3	2	1
L	3	3	2	2
L	3	3	2	3
L	3	3	2	4
R	3	3	2	5
L	3	3	3	1
L	3	3	3	2
B	3	3	3	3	0
R	3	3	3	4
R	3	3	3	5
L	3	3	4	1
L	3	3	4	2
R	3	3	4	3
R	3	3	4	4
R	3	3	4	5
L	3	3	5	1
R	3	3	5	2
R	3	3	5	3
R	3	3	5	4
R	3	3	5	5
L	3	4	1	1
L	3	4	1	2
L	3	4	1	3
L	3	4	1	4
L	3	4	1	5
L	3	4	2	1
L	3	4	2	2
L	3	4	2	3
L	3	4	2	4
L	3	4	2	5
L	3	4	3	1
L	3	4	3	2
L	3	4	3	3
B	3	4	3	4	0
R	3	4	3	5
L	3	4	4	1
L	3	4	4	2
B	3	4	4	3	0
R	3	4	4	4
R	3	4	4	5
L	3	4	5	1
L	3	4	5	2
R	3	4	5	3
R	3	4	5	4
R	3	4	5	5
L	3	5	1	1
L	3	5	1	2
L	3	5	1	3
L	3	5	1	4
L	3	5	1	5
L	3	5	2	1
L	3	5	2	2
L	3	5	2	3
L	3	5	2	4
L	3	5	2	5
L	3	5	3	1
L	3	5	3	2
L	3	5	3	3
L	3	5	3	4
B	3	5	3	5	0
L	3	5	4	1
L	3	5	4	2
L	3	5	4	3
R	3	5	4	4
R	3	5	4	5
L	3	5	5	1
L	3	5	5	2
B	3	5	5	3	0
R	3	5	5	4
R	3	5	5	5
L	4	1	1	1
L	4	1	1	2
L	4	1	1	3
B	4	1	1	4	0
R	4	1	1	5
L	4	1	2	1
B	4	1	2	2	0
R	4	1	2	3
R	4	1	2	4
R	4	1	2	5
L	4	1	3	1
R	4	1	3	2
R	4	1	3	3
R	4	1	3	4
R	4	1	3	5
B	4	1	4	1	0
R	4	1	4	2
R	4	1	4	3
R	4	1	4	4
R	4	1	4	5
R	4	1	5	1
R	4	1	5	2
R	4	1	5	3
R	4	1	5	4
R	4	1	5	5
L	4	2	1	1
L	4	2	1	2
L	4	2	1	3
L	4	2	1	4
L	4	2	1	5
L	4	2	2	1
L	4	2	2	2
L	4	2	2	3
B	4	2	2	4
R	4	2	2	5
L	4	2	3	1
L	4	2	3	2
R	4	2	3	3
R	4	2	3	4
R	4	2	3	5
L	4	2	4	1
B	4	2	4	2
R	4	2	4	3
R	4	2	4	4
R	4	2	4	5
L	4	2	5	1
R	4	2	5	2
R	4	2	5	3
R	4	2	5	4
R	4	2	5	5
L	4	3	1	1
L	4	3	1	2
L	4	3	1	3
L	4	3	1	4
L	4	3	1	5
L	4	3	2	1
L	4	3	2	2
L	4	3	2	3
L	4	3	2	4
L	4	3	2	5
L	4	3	3	1
L	4	3	3	2
L	4	3	3	3
B	4	3	3	4
R	4	3	3	5
L	4	3	4	1
L	4	3	4	2
B	4	3	4	3
R	4	3	4	4
R	4	3	4	5
L	4	3	5	1
L	4	3	5	2
R	4	3	5	3
R	4	3	5	4
R	4	3	5	5
L	4	4	1	1
L	4	4	1	2
L	4	4	1	3
L	4	4	1	4
L	4	4	1	5
L	4	4	2	1
L	4	4	2	2
L	4	4	2	3
L	4	4	2	4
L	4	4	2	5
L	4	4	3	1
L	4	4	3	2
L	4	4	3	3
L	4	4	3	4
L	4	4	3	5
L	4	4	4	1
L	4	4	4	2
L	4	4	4	3
B	4	4	4	4
R	4	4	4	5
L	4	4	5	1
L	4	4	5	2
L	4	4	5	3
R	4	4	5	4
R	4	4	5	5
L	4	5	1	1
L	4	5	1	2
L	4	5	1	3
L	4	5	1	4
L	4	5	1	5
L	4	5	2	1
L	4	5	2	2
L	4	5	2	3
L	4	5	2	4
L	4	5	2	5
L	4	5	3	1
L	4	5	3	2
L	4	5	3	3
L	4	5	3	4
L	4	5	3	5
L	4	5	4	1
L	4	5	4	2
L	4	5	4	3
L	4	5	4	4
B	4	5	4	5
L	4	5	5	1
L	4	5	5	2
L	4	5	5	3
B	4	5	5	4
R	4	5	5	5
L	5	1	1	1
L	5	1	1	2
L	5	1	1	3
L	5	1	1	4
B	5	1	1	5
L	5	1	2	1
L	5	1	2	2
R	5	1	2	3
R	5	1	2	4
R	5	1	2	5
L	5	1	3	1
R	5	1	3	2
R	5	1	3	3
R	5	1	3	4
R	5	1	3	5
L	5	1	4	1
R	5	1	4	2
R	5	1	4	3
R	5	1	4	4
R	5	1	4	5
B	5	1	5	1
R	5	1	5	2
R	5	1	5	3
R	5	1	5	4
R	5	1	5	5
L	5	2	1	1
L	5	2	1	2
L	5	2	1	3
L	5	2	1	4
L	5	2	1	5
L	5	2	2	1
L	5	2	2	2
L	5	2	2	3
L	5	2	2	4
B	5	2	2	5
L	5	2	3	1
L	5	2	3	2
L	5	2	3	3
R	5	2	3	4
R	5	2	3	5
L	5	2	4	1
L	5	2	4	2
R	5	2	4	3
R	5	2	4	4
R	5	2	4	5
L	5	2	5	1
B	5	2	5	2
R	5	2	5	3
R	5	2	5	4
R	5	2	5	5
L	5	3	1	1
L	5	3	1	2
L	5	3	1	3
L	5	3	1	4
L	5	3	1	5
L	5	3	2	1
L	5	3	2	2
L	5	3	2	3
L	5	3	2	4
L	5	3	2	5
L	5	3	3	1
L	5	3	3	2
L	5	3	3	3
L	5	3	3	4
B	5	3	3	5
L	5	3	4	1
L	5	3	4	2
L	5	3	4	3
R	5	3	4	4
R	5	3	4	5
L	5	3	5	1
L	5	3	5	2
B	5	3	5	3
R	5	3	5	4
R	5	3	5	5
L	5	4	1	1
L	5	4	1	2
L	5	4	1	3
L	5	4	1	4
L	5	4	1	5
L	5	4	2	1
L	5	4	2	2
L	5	4	2	3
L	5	4	2	4
L	5	4	2	5
L	5	4	3	1
L	5	4	3	2
L	5	4	3	3
L	5	4	3	4
L	5	4	3	5
L	5	4	4	1
L	5	4	4	2
L	5	4	4	3
L	5	4	4	4
B	5	4	4	5
L	5	4	5	1
L	5	4	5	2
L	5	4	5	3
B	5	4	5	4
R	5	4	5	5
L	5	5	1	1
L	5	5	1	2
L	5	5	1	3
L	5	5	1	4
L	5	5	1	5
L	5	5	2	1
L	5	5	2	2
L	5	5	2	3
L	5	5	2	4
L	5	5	2	5
L	5	5	3	1
L	5	5	3	2
L	5	5	3	3
L	5	5	3	4
L	5	5	3	5
L	5	5	4	1
L	5	5	4	2
L	5	5	4	3
L	5	5	4	4
L	5	5	4	5
L	5	5	5	1
L	5	5	5	2
L	5	5	5	3
L	5	5	5	4
B	5	5	5	5
