# Supplementary material for: Entropy based C4.5-SHO algorithm with information gain optimization in data mining
Source: PeerJ Comput Sci. 2021 Apr 7;7:e424. doi: 10.7717/peerj-cs.424 (PMC8049126; doi:10.7717/peerj-cs.424)
Supplement: Supplemental Information 1 [file peerj-cs-07-424-s001.zip › FinalCode/car.data]

vhigh	vhigh	2	2	small	low	unacc
vhigh	vhigh	2	2	small	med	unacc
vhigh	vhigh	2	2	small	high	unacc
vhigh	vhigh	2	2	med	low	unacc
vhigh	vhigh	2	2	med	med	unacc
vhigh	vhigh	2	2	med	high	unacc
vhigh	vhigh	2	2	big	low	unacc
vhigh	vhigh	2	2	big	med	unacc
vhigh	vhigh	2	2	big	high	unacc
vhigh	vhigh	2	4	small	low	unacc
vhigh	vhigh	2	4	small	med	unacc
vhigh	vhigh	2	4	small	high	unacc
vhigh	vhigh	2	4	med	low	unacc
vhigh	vhigh	2	4	med	med	unacc
vhigh	vhigh	2	4	med	high	unacc
vhigh	vhigh	2	4	big	low	unacc
vhigh	vhigh	2	4	big	med	unacc
vhigh	vhigh	2	4	big	high	unacc
vhigh	vhigh	2	more	small	low	unacc
vhigh	vhigh	2	more	small	med	unacc
vhigh	vhigh	2	more	small	high	unacc
vhigh	vhigh	2	more	med	low	unacc
vhigh	vhigh	2	more	med	med	unacc
vhigh	vhigh	2	more	med	high	unacc
vhigh	vhigh	2	more	big	low	unacc
vhigh	vhigh	2	more	big	med	unacc
vhigh	vhigh	2	more	big	high	unacc
vhigh	vhigh	3	2	small	low	unacc
vhigh	vhigh	3	2	small	med	unacc
vhigh	vhigh	3	2	small	high	unacc
vhigh	vhigh	3	2	med	low	unacc
vhigh	vhigh	3	2	med	med	unacc
vhigh	vhigh	3	2	med	high	unacc
vhigh	vhigh	3	2	big	low	unacc
vhigh	vhigh	3	2	big	med	unacc
vhigh	vhigh	3	2	big	high	unacc
vhigh	vhigh	3	4	small	low	unacc
vhigh	vhigh	3	4	small	med	unacc
vhigh	vhigh	3	4	small	high	unacc
vhigh	vhigh	3	4	med	low	unacc
vhigh	vhigh	3	4	med	med	unacc
vhigh	vhigh	3	4	med	high	unacc
vhigh	vhigh	3	4	big	low	unacc
vhigh	vhigh	3	4	big	med	unacc
vhigh	vhigh	3	4	big	high	unacc
vhigh	vhigh	3	more	small	low	unacc
vhigh	vhigh	3	more	small	med	unacc
vhigh	vhigh	3	more	small	high	unacc
vhigh	vhigh	3	more	med	low	unacc
vhigh	vhigh	3	more	med	med	unacc
vhigh	vhigh	3	more	med	high	unacc
vhigh	vhigh	3	more	big	low	unacc
vhigh	vhigh	3	more	big	med	unacc
vhigh	vhigh	3	more	big	high	unacc
vhigh	vhigh	4	2	small	low	unacc
vhigh	vhigh	4	2	small	med	unacc
vhigh	vhigh	4	2	small	high	unacc
vhigh	vhigh	4	2	med	low	unacc
vhigh	vhigh	4	2	med	med	unacc
vhigh	vhigh	4	2	med	high	unacc
vhigh	vhigh	4	2	big	low	unacc
vhigh	vhigh	4	2	big	med	unacc
vhigh	vhigh	4	2	big	high	unacc
vhigh	vhigh	4	4	small	low	unacc
vhigh	vhigh	4	4	small	med	unacc
vhigh	vhigh	4	4	small	high	unacc
vhigh	vhigh	4	4	med	low	unacc
vhigh	vhigh	4	4	med	med	unacc
vhigh	vhigh	4	4	med	high	unacc
vhigh	vhigh	4	4	big	low	unacc
vhigh	vhigh	4	4	big	med	unacc
vhigh	vhigh	4	4	big	high	unacc
vhigh	vhigh	4	more	small	low	unacc
vhigh	vhigh	4	more	small	med	unacc
vhigh	vhigh	4	more	small	high	unacc
vhigh	vhigh	4	more	med	low	unacc
vhigh	vhigh	4	more	med	med	unacc
vhigh	vhigh	4	more	med	high	unacc
vhigh	vhigh	4	more	big	low	unacc
vhigh	vhigh	4	more	big	med	unacc
vhigh	vhigh	4	more	big	high	unacc
vhigh	vhigh	5more	2	small	low	unacc
vhigh	vhigh	5more	2	small	med	unacc
vhigh	vhigh	5more	2	small	high	unacc
vhigh	vhigh	5more	2	med	low	unacc
vhigh	vhigh	5more	2	med	med	unacc
vhigh	vhigh	5more	2	med	high	unacc
vhigh	vhigh	5more	2	big	low	unacc
vhigh	vhigh	5more	2	big	med	unacc
vhigh	vhigh	5more	2	big	high	unacc
vhigh	vhigh	5more	4	small	low	unacc
vhigh	vhigh	5more	4	small	med	unacc
vhigh	vhigh	5more	4	small	high	unacc
vhigh	vhigh	5more	4	med	low	unacc
vhigh	vhigh	5more	4	med	med	unacc
vhigh	vhigh	5more	4	med	high	unacc
vhigh	vhigh	5more	4	big	low	unacc
vhigh	vhigh	5more	4	big	med	unacc
vhigh	vhigh	5more	4	big	high	unacc
vhigh	vhigh	5more	more	small	low	unacc
vhigh	vhigh	5more	more	small	med	unacc
vhigh	vhigh	5more	more	small	high	unacc
vhigh	vhigh	5more	more	med	low	unacc
vhigh	vhigh	5more	more	med	med	unacc
vhigh	vhigh	5more	more	med	high	unacc
vhigh	vhigh	5more	more	big	low	unacc
vhigh	vhigh	5more	more	big	med	unacc
vhigh	vhigh	5more	more	big	high	unacc
vhigh	high	2	2	small	low	unacc
vhigh	high	2	2	small	med	unacc
vhigh	high	2	2	small	high	unacc
vhigh	high	2	2	med	low	unacc
vhigh	high	2	2	med	med	unacc
vhigh	high	2	2	med	high	unacc
vhigh	high	2	2	big	low	unacc
vhigh	high	2	2	big	med	unacc
vhigh	high	2	2	big	high	unacc
vhigh	high	2	4	small	low	unacc
vhigh	high	2	4	small	med	unacc
vhigh	high	2	4	small	high	unacc
vhigh	high	2	4	med	low	unacc
vhigh	high	2	4	med	med	unacc
vhigh	high	2	4	med	high	unacc
vhigh	high	2	4	big	low	unacc
vhigh	high	2	4	big	med	unacc
vhigh	high	2	4	big	high	unacc
vhigh	high	2	more	small	low	unacc
vhigh	high	2	more	small	med	unacc
vhigh	high	2	more	small	high	unacc
vhigh	high	2	more	med	low	unacc
vhigh	high	2	more	med	med	unacc
vhigh	high	2	more	med	high	unacc
vhigh	high	2	more	big	low	unacc
vhigh	high	2	more	big	med	unacc
vhigh	high	2	more	big	high	unacc
vhigh	high	3	2	small	low	unacc
vhigh	high	3	2	small	med	unacc
vhigh	high	3	2	small	high	unacc
vhigh	high	3	2	med	low	unacc
vhigh	high	3	2	med	med	unacc
vhigh	high	3	2	med	high	unacc
vhigh	high	3	2	big	low	unacc
vhigh	high	3	2	big	med	unacc
vhigh	high	3	2	big	high	unacc
vhigh	high	3	4	small	low	unacc
vhigh	high	3	4	small	med	unacc
vhigh	high	3	4	small	high	unacc
vhigh	high	3	4	med	low	unacc
vhigh	high	3	4	med	med	unacc
vhigh	high	3	4	med	high	unacc
vhigh	high	3	4	big	low	unacc
vhigh	high	3	4	big	med	unacc
vhigh	high	3	4	big	high	unacc
vhigh	high	3	more	small	low	unacc
vhigh	high	3	more	small	med	unacc
vhigh	high	3	more	small	high	unacc
vhigh	high	3	more	med	low	unacc
vhigh	high	3	more	med	med	unacc
vhigh	high	3	more	med	high	unacc
vhigh	high	3	more	big	low	unacc
vhigh	high	3	more	big	med	unacc
vhigh	high	3	more	big	high	unacc
vhigh	high	4	2	small	low	unacc
vhigh	high	4	2	small	med	unacc
vhigh	high	4	2	small	high	unacc
vhigh	high	4	2	med	low	unacc
vhigh	high	4	2	med	med	unacc
vhigh	high	4	2	med	high	unacc
vhigh	high	4	2	big	low	unacc
vhigh	high	4	2	big	med	unacc
vhigh	high	4	2	big	high	unacc
vhigh	high	4	4	small	low	unacc
vhigh	high	4	4	small	med	unacc
vhigh	high	4	4	small	high	unacc
vhigh	high	4	4	med	low	unacc
vhigh	high	4	4	med	med	unacc
vhigh	high	4	4	med	high	unacc
vhigh	high	4	4	big	low	unacc
vhigh	high	4	4	big	med	unacc
vhigh	high	4	4	big	high	unacc
vhigh	high	4	more	small	low	unacc
vhigh	high	4	more	small	med	unacc
vhigh	high	4	more	small	high	unacc
vhigh	high	4	more	med	low	unacc
vhigh	high	4	more	med	med	unacc
vhigh	high	4	more	med	high	unacc
vhigh	high	4	more	big	low	unacc
vhigh	high	4	more	big	med	unacc
vhigh	high	4	more	big	high	unacc
vhigh	high	5more	2	small	low	unacc
vhigh	high	5more	2	small	med	unacc
vhigh	high	5more	2	small	high	unacc
vhigh	high	5more	2	med	low	unacc
vhigh	high	5more	2	med	med	unacc
vhigh	high	5more	2	med	high	unacc
vhigh	high	5more	2	big	low	unacc
vhigh	high	5more	2	big	med	unacc
vhigh	high	5more	2	big	high	unacc
vhigh	high	5more	4	small	low	unacc
vhigh	high	5more	4	small	med	unacc
vhigh	high	5more	4	small	high	unacc
vhigh	high	5more	4	med	low	unacc
vhigh	high	5more	4	med	med	unacc
vhigh	high	5more	4	med	high	unacc
vhigh	high	5more	4	big	low	unacc
vhigh	high	5more	4	big	med	unacc
vhigh	high	5more	4	big	high	unacc
vhigh	high	5more	more	small	low	unacc
vhigh	high	5more	more	small	med	unacc
vhigh	high	5more	more	small	high	unacc
vhigh	high	5more	more	med	low	unacc
vhigh	high	5more	more	med	med	unacc
vhigh	high	5more	more	med	high	unacc
vhigh	high	5more	more	big	low	unacc
vhigh	high	5more	more	big	med	unacc
vhigh	high	5more	more	big	high	unacc
vhigh	med	2	2	small	low	unacc
vhigh	med	2	2	small	med	unacc
vhigh	med	2	2	small	high	unacc
vhigh	med	2	2	med	low	unacc
vhigh	med	2	2	med	med	unacc
vhigh	med	2	2	med	high	unacc
vhigh	med	2	2	big	low	unacc
vhigh	med	2	2	big	med	unacc
vhigh	med	2	2	big	high	unacc
vhigh	med	2	4	small	low	unacc
vhigh	med	2	4	small	med	unacc
vhigh	med	2	4	small	high	acc
vhigh	med	2	4	med	low	unacc
vhigh	med	2	4	med	med	unacc
vhigh	med	2	4	med	high	acc
vhigh	med	2	4	big	low	unacc
vhigh	med	2	4	big	med	acc
vhigh	med	2	4	big	high	acc
vhigh	med	2	more	small	low	unacc
vhigh	med	2	more	small	med	unacc
vhigh	med	2	more	small	high	unacc
vhigh	med	2	more	med	low	unacc
vhigh	med	2	more	med	med	unacc
vhigh	med	2	more	med	high	acc
vhigh	med	2	more	big	low	unacc
vhigh	med	2	more	big	med	acc
vhigh	med	2	more	big	high	acc
vhigh	med	3	2	small	low	unacc
vhigh	med	3	2	small	med	unacc
vhigh	med	3	2	small	high	unacc
vhigh	med	3	2	med	low	unacc
vhigh	med	3	2	med	med	unacc
vhigh	med	3	2	med	high	unacc
vhigh	med	3	2	big	low	unacc
vhigh	med	3	2	big	med	unacc
vhigh	med	3	2	big	high	unacc
vhigh	med	3	4	small	low	unacc
vhigh	med	3	4	small	med	unacc
vhigh	med	3	4	small	high	acc
vhigh	med	3	4	med	low	unacc
vhigh	med	3	4	med	med	unacc
vhigh	med	3	4	med	high	acc
vhigh	med	3	4	big	low	unacc
vhigh	med	3	4	big	med	acc
vhigh	med	3	4	big	high	acc
vhigh	med	3	more	small	low	unacc
vhigh	med	3	more	small	med	unacc
vhigh	med	3	more	small	high	acc
vhigh	med	3	more	med	low	unacc
vhigh	med	3	more	med	med	acc
vhigh	med	3	more	med	high	acc
vhigh	med	3	more	big	low	unacc
vhigh	med	3	more	big	med	acc
vhigh	med	3	more	big	high	acc
vhigh	med	4	2	small	low	unacc
vhigh	med	4	2	small	med	unacc
vhigh	med	4	2	small	high	unacc
vhigh	med	4	2	med	low	unacc
vhigh	med	4	2	med	med	unacc
vhigh	med	4	2	med	high	unacc
vhigh	med	4	2	big	low	unacc
vhigh	med	4	2	big	med	unacc
vhigh	med	4	2	big	high	unacc
vhigh	med	4	4	small	low	unacc
vhigh	med	4	4	small	med	unacc
vhigh	med	4	4	small	high	acc
vhigh	med	4	4	med	low	unacc
vhigh	med	4	4	med	med	acc
vhigh	med	4	4	med	high	acc
vhigh	med	4	4	big	low	unacc
vhigh	med	4	4	big	med	acc
vhigh	med	4	4	big	high	acc
vhigh	med	4	more	small	low	unacc
vhigh	med	4	more	small	med	unacc
vhigh	med	4	more	small	high	acc
vhigh	med	4	more	med	low	unacc
vhigh	med	4	more	med	med	acc
vhigh	med	4	more	med	high	acc
vhigh	med	4	more	big	low	unacc
vhigh	med	4	more	big	med	acc
vhigh	med	4	more	big	high	acc
vhigh	med	5more	2	small	low	unacc
vhigh	med	5more	2	small	med	unacc
vhigh	med	5more	2	small	high	unacc
vhigh	med	5more	2	med	low	unacc
vhigh	med	5more	2	med	med	unacc
vhigh	med	5more	2	med	high	unacc
vhigh	med	5more	2	big	low	unacc
vhigh	med	5more	2	big	med	unacc
vhigh	med	5more	2	big	high	unacc
vhigh	med	5more	4	small	low	unacc
vhigh	med	5more	4	small	med	unacc
vhigh	med	5more	4	small	high	acc
vhigh	med	5more	4	med	low	unacc
vhigh	med	5more	4	med	med	acc
vhigh	med	5more	4	med	high	acc
vhigh	med	5more	4	big	low	unacc
vhigh	med	5more	4	big	med	acc
vhigh	med	5more	4	big	high	acc
vhigh	med	5more	more	small	low	unacc
vhigh	med	5more	more	small	med	unacc
vhigh	med	5more	more	small	high	acc
vhigh	med	5more	more	med	low	unacc
vhigh	med	5more	more	med	med	acc
vhigh	med	5more	more	med	high	acc
vhigh	med	5more	more	big	low	unacc
vhigh	med	5more	more	big	med	acc
vhigh	med	5more	more	big	high	acc
vhigh	low	2	2	small	low	unacc
vhigh	low	2	2	small	med	unacc
vhigh	low	2	2	small	high	unacc
vhigh	low	2	2	med	low	unacc
vhigh	low	2	2	med	med	unacc
vhigh	low	2	2	med	high	unacc
vhigh	low	2	2	big	low	unacc
vhigh	low	2	2	big	med	unacc
vhigh	low	2	2	big	high	unacc
vhigh	low	2	4	small	low	unacc
vhigh	low	2	4	small	med	unacc
vhigh	low	2	4	small	high	acc
vhigh	low	2	4	med	low	unacc
vhigh	low	2	4	med	med	unacc
vhigh	low	2	4	med	high	acc
vhigh	low	2	4	big	low	unacc
vhigh	low	2	4	big	med	acc
vhigh	low	2	4	big	high	acc
vhigh	low	2	more	small	low	unacc
vhigh	low	2	more	small	med	unacc
vhigh	low	2	more	small	high	unacc
vhigh	low	2	more	med	low	unacc
vhigh	low	2	more	med	med	unacc
vhigh	low	2	more	med	high	acc
vhigh	low	2	more	big	low	unacc
vhigh	low	2	more	big	med	acc
vhigh	low	2	more	big	high	acc
vhigh	low	3	2	small	low	unacc
vhigh	low	3	2	small	med	unacc
vhigh	low	3	2	small	high	unacc
vhigh	low	3	2	med	low	unacc
vhigh	low	3	2	med	med	unacc
vhigh	low	3	2	med	high	unacc
vhigh	low	3	2	big	low	unacc
vhigh	low	3	2	big	med	unacc
vhigh	low	3	2	big	high	unacc
vhigh	low	3	4	small	low	unacc
vhigh	low	3	4	small	med	unacc
vhigh	low	3	4	small	high	acc
vhigh	low	3	4	med	low	unacc
vhigh	low	3	4	med	med	unacc
vhigh	low	3	4	med	high	acc
vhigh	low	3	4	big	low	unacc
vhigh	low	3	4	big	med	acc
vhigh	low	3	4	big	high	acc
vhigh	low	3	more	small	low	unacc
vhigh	low	3	more	small	med	unacc
vhigh	low	3	more	small	high	acc
vhigh	low	3	more	med	low	unacc
vhigh	low	3	more	med	med	acc
vhigh	low	3	more	med	high	acc
vhigh	low	3	more	big	low	unacc
vhigh	low	3	more	big	med	acc
vhigh	low	3	more	big	high	acc
vhigh	low	4	2	small	low	unacc
vhigh	low	4	2	small	med	unacc
vhigh	low	4	2	small	high	unacc
vhigh	low	4	2	med	low	unacc
vhigh	low	4	2	med	med	unacc
vhigh	low	4	2	med	high	unacc
vhigh	low	4	2	big	low	unacc
vhigh	low	4	2	big	med	unacc
vhigh	low	4	2	big	high	unacc
vhigh	low	4	4	small	low	unacc
vhigh	low	4	4	small	med	unacc
vhigh	low	4	4	small	high	acc
vhigh	low	4	4	med	low	unacc
vhigh	low	4	4	med	med	acc
vhigh	low	4	4	med	high	acc
vhigh	low	4	4	big	low	unacc
vhigh	low	4	4	big	med	acc
vhigh	low	4	4	big	high	acc
vhigh	low	4	more	small	low	unacc
vhigh	low	4	more	small	med	unacc
vhigh	low	4	more	small	high	acc
vhigh	low	4	more	med	low	unacc
vhigh	low	4	more	med	med	acc
vhigh	low	4	more	med	high	acc
vhigh	low	4	more	big	low	unacc
vhigh	low	4	more	big	med	acc
vhigh	low	4	more	big	high	acc
vhigh	low	5more	2	small	low	unacc
vhigh	low	5more	2	small	med	unacc
vhigh	low	5more	2	small	high	unacc
vhigh	low	5more	2	med	low	unacc
vhigh	low	5more	2	med	med	unacc
vhigh	low	5more	2	med	high	unacc
vhigh	low	5more	2	big	low	unacc
vhigh	low	5more	2	big	med	unacc
vhigh	low	5more	2	big	high	unacc
vhigh	low	5more	4	small	low	unacc
vhigh	low	5more	4	small	med	unacc
vhigh	low	5more	4	small	high	acc
vhigh	low	5more	4	med	low	unacc
vhigh	low	5more	4	med	med	acc
vhigh	low	5more	4	med	high	acc
vhigh	low	5more	4	big	low	unacc
vhigh	low	5more	4	big	med	acc
vhigh	low	5more	4	big	high	acc
vhigh	low	5more	more	small	low	unacc
vhigh	low	5more	more	small	med	unacc
vhigh	low	5more	more	small	high	acc
vhigh	low	5more	more	med	low	unacc
vhigh	low	5more	more	med	med	acc
vhigh	low	5more	more	med	high	acc
vhigh	low	5more	more	big	low	unacc
vhigh	low	5more	more	big	med	acc
vhigh	low	5more	more	big	high	acc
high	vhigh	2	2	small	low	unacc
high	vhigh	2	2	small	med	unacc
high	vhigh	2	2	small	high	unacc
high	vhigh	2	2	med	low	unacc
high	vhigh	2	2	med	med	unacc
high	vhigh	2	2	med	high	unacc
high	vhigh	2	2	big	low	unacc
high	vhigh	2	2	big	med	unacc
high	vhigh	2	2	big	high	unacc
high	vhigh	2	4	small	low	unacc
high	vhigh	2	4	small	med	unacc
high	vhigh	2	4	small	high	unacc
high	vhigh	2	4	med	low	unacc
high	vhigh	2	4	med	med	unacc
high	vhigh	2	4	med	high	unacc
high	vhigh	2	4	big	low	unacc
high	vhigh	2	4	big	med	unacc
high	vhigh	2	4	big	high	unacc
high	vhigh	2	more	small	low	unacc
high	vhigh	2	more	small	med	unacc
high	vhigh	2	more	small	high	unacc
high	vhigh	2	more	med	low	unacc
high	vhigh	2	more	med	med	unacc
high	vhigh	2	more	med	high	unacc
high	vhigh	2	more	big	low	unacc
high	vhigh	2	more	big	med	unacc
high	vhigh	2	more	big	high	unacc
high	vhigh	3	2	small	low	unacc
high	vhigh	3	2	small	med	unacc
high	vhigh	3	2	small	high	unacc
high	vhigh	3	2	med	low	unacc
high	vhigh	3	2	med	med	unacc
high	vhigh	3	2	med	high	unacc
high	vhigh	3	2	big	low	unacc
high	vhigh	3	2	big	med	unacc
high	vhigh	3	2	big	high	unacc
high	vhigh	3	4	small	low	unacc
high	vhigh	3	4	small	med	unacc
high	vhigh	3	4	small	high	unacc
high	vhigh	3	4	med	low	unacc
high	vhigh	3	4	med	med	unacc
high	vhigh	3	4	med	high	unacc
high	vhigh	3	4	big	low	unacc
high	vhigh	3	4	big	med	unacc
high	vhigh	3	4	big	high	unacc
high	vhigh	3	more	small	low	unacc
high	vhigh	3	more	small	med	unacc
high	vhigh	3	more	small	high	unacc
high	vhigh	3	more	med	low	unacc
high	vhigh	3	more	med	med	unacc
high	vhigh	3	more	med	high	unacc
high	vhigh	3	more	big	low	unacc
high	vhigh	3	more	big	med	unacc
high	vhigh	3	more	big	high	unacc
high	vhigh	4	2	small	low	unacc
high	vhigh	4	2	small	med	unacc
high	vhigh	4	2	small	high	unacc
high	vhigh	4	2	med	low	unacc
high	vhigh	4	2	med	med	unacc
high	vhigh	4	2	med	high	unacc
high	vhigh	4	2	big	low	unacc
high	vhigh	4	2	big	med	unacc
high	vhigh	4	2	big	high	unacc
high	vhigh	4	4	small	low	unacc
high	vhigh	4	4	small	med	unacc
high	vhigh	4	4	small	high	unacc
high	vhigh	4	4	med	low	unacc
high	vhigh	4	4	med	med	unacc
high	vhigh	4	4	med	high	unacc
high	vhigh	4	4	big	low	unacc
high	vhigh	4	4	big	med	unacc
high	vhigh	4	4	big	high	unacc
high	vhigh	4	more	small	low	unacc
high	vhigh	4	more	small	med	unacc
high	vhigh	4	more	small	high	unacc
high	vhigh	4	more	med	low	unacc
high	vhigh	4	more	med	med	unacc
high	vhigh	4	more	med	high	unacc
high	vhigh	4	more	big	low	unacc
high	vhigh	4	more	big	med	unacc
high	vhigh	4	more	big	high	unacc
high	vhigh	5more	2	small	low	unacc
high	vhigh	5more	2	small	med	unacc
high	vhigh	5more	2	small	high	unacc
high	vhigh	5more	2	med	low	unacc
high	vhigh	5more	2	med	med	unacc
high	vhigh	5more	2	med	high	unacc
high	vhigh	5more	2	big	low	unacc
high	vhigh	5more	2	big	med	unacc
high	vhigh	5more	2	big	high	unacc
high	vhigh	5more	4	small	low	unacc
high	vhigh	5more	4	small	med	unacc
high	vhigh	5more	4	small	high	unacc
high	vhigh	5more	4	med	low	unacc
high	vhigh	5more	4	med	med	unacc
high	vhigh	5more	4	med	high	unacc
high	vhigh	5more	4	big	low	unacc
high	vhigh	5more	4	big	med	unacc
high	vhigh	5more	4	big	high	unacc
high	vhigh	5more	more	small	low	unacc
high	vhigh	5more	more	small	med	unacc
high	vhigh	5more	more	small	high	unacc
high	vhigh	5more	more	med	low	unacc
high	vhigh	5more	more	med	med	unacc
high	vhigh	5more	more	med	high	unacc
high	vhigh	5more	more	big	low	unacc
high	vhigh	5more	more	big	med	unacc
high	vhigh	5more	more	big	high	unacc
high	high	2	2	small	low	unacc
high	high	2	2	small	med	unacc
high	high	2	2	small	high	unacc
high	high	2	2	med	low	unacc
high	high	2	2	med	med	unacc
high	high	2	2	med	high	unacc
high	high	2	2	big	low	unacc
high	high	2	2	big	med	unacc
high	high	2	2	big	high	unacc
high	high	2	4	small	low	unacc
high	high	2	4	small	med	unacc
high	high	2	4	small	high	acc
high	high	2	4	med	low	unacc
high	high	2	4	med	med	unacc
high	high	2	4	med	high	acc
high	high	2	4	big	low	unacc
high	high	2	4	big	med	acc
high	high	2	4	big	high	acc
high	high	2	more	small	low	unacc
high	high	2	more	small	med	unacc
high	high	2	more	small	high	unacc
high	high	2	more	med	low	unacc
high	high	2	more	med	med	unacc
high	high	2	more	med	high	acc
high	high	2	more	big	low	unacc
high	high	2	more	big	med	acc
high	high	2	more	big	high	acc
high	high	3	2	small	low	unacc
high	high	3	2	small	med	unacc
high	high	3	2	small	high	unacc
high	high	3	2	med	low	unacc
high	high	3	2	med	med	unacc
high	high	3	2	med	high	unacc
high	high	3	2	big	low	unacc
high	high	3	2	big	med	unacc
high	high	3	2	big	high	unacc
high	high	3	4	small	low	unacc
high	high	3	4	small	med	unacc
high	high	3	4	small	high	acc
high	high	3	4	med	low	unacc
high	high	3	4	med	med	unacc
high	high	3	4	med	high	acc
high	high	3	4	big	low	unacc
high	high	3	4	big	med	acc
high	high	3	4	big	high	acc
high	high	3	more	small	low	unacc
high	high	3	more	small	med	unacc
high	high	3	more	small	high	acc
high	high	3	more	med	low	unacc
high	high	3	more	med	med	acc
high	high	3	more	med	high	acc
high	high	3	more	big	low	unacc
high	high	3	more	big	med	acc
high	high	3	more	big	high	acc
high	high	4	2	small	low	unacc
high	high	4	2	small	med	unacc
high	high	4	2	small	high	unacc
high	high	4	2	med	low	unacc
high	high	4	2	med	med	unacc
high	high	4	2	med	high	unacc
high	high	4	2	big	low	unacc
high	high	4	2	big	med	unacc
high	high	4	2	big	high	unacc
high	high	4	4	small	low	unacc
high	high	4	4	small	med	unacc
high	high	4	4	small	high	acc
high	high	4	4	med	low	unacc
high	high	4	4	med	med	acc
high	high	4	4	med	high	acc
high	high	4	4	big	low	unacc
high	high	4	4	big	med	acc
high	high	4	4	big	high	acc
high	high	4	more	small	low	unacc
high	high	4	more	small	med	unacc
high	high	4	more	small	high	acc
high	high	4	more	med	low	unacc
high	high	4	more	med	med	acc
high	high	4	more	med	high	acc
high	high	4	more	big	low	unacc
high	high	4	more	big	med	acc
high	high	4	more	big	high	acc
high	high	5more	2	small	low	unacc
high	high	5more	2	small	med	unacc
high	high	5more	2	small	high	unacc
high	high	5more	2	med	low	unacc
high	high	5more	2	med	med	unacc
high	high	5more	2	med	high	unacc
high	high	5more	2	big	low	unacc
high	high	5more	2	big	med	unacc
high	high	5more	2	big	high	unacc
high	high	5more	4	small	low	unacc
high	high	5more	4	small	med	unacc
high	high	5more	4	small	high	acc
high	high	5more	4	med	low	unacc
high	high	5more	4	med	med	acc
high	high	5more	4	med	high	acc
high	high	5more	4	big	low	unacc
high	high	5more	4	big	med	acc
high	high	5more	4	big	high	acc
high	high	5more	more	small	low	unacc
high	high	5more	more	small	med	unacc
high	high	5more	more	small	high	acc
high	high	5more	more	med	low	unacc
high	high	5more	more	med	med	acc
high	high	5more	more	med	high	acc
high	high	5more	more	big	low	unacc
high	high	5more	more	big	med	acc
high	high	5more	more	big	high	acc
high	med	2	2	small	low	unacc
high	med	2	2	small	med	unacc
high	med	2	2	small	high	unacc
high	med	2	2	med	low	unacc
high	med	2	2	med	med	unacc
high	med	2	2	med	high	unacc
high	med	2	2	big	low	unacc
high	med	2	2	big	med	unacc
high	med	2	2	big	high	unacc
high	med	2	4	small	low	unacc
high	med	2	4	small	med	unacc
high	med	2	4	small	high	acc
high	med	2	4	med	low	unacc
high	med	2	4	med	med	unacc
high	med	2	4	med	high	acc
high	med	2	4	big	low	unacc
high	med	2	4	big	med	acc
high	med	2	4	big	high	acc
high	med	2	more	small	low	unacc
high	med	2	more	small	med	unacc
high	med	2	more	small	high	unacc
high	med	2	more	med	low	unacc
high	med	2	more	med	med	unacc
high	med	2	more	med	high	acc
high	med	2	more	big	low	unacc
high	med	2	more	big	med	acc
high	med	2	more	big	high	acc
high	med	3	2	small	low	unacc
high	med	3	2	small	med	unacc
high	med	3	2	small	high	unacc
high	med	3	2	med	low	unacc
high	med	3	2	med	med	unacc
high	med	3	2	med	high	unacc
high	med	3	2	big	low	unacc
high	med	3	2	big	med	unacc
high	med	3	2	big	high	unacc
high	med	3	4	small	low	unacc
high	med	3	4	small	med	unacc
high	med	3	4	small	high	acc
high	med	3	4	med	low	unacc
high	med	3	4	med	med	unacc
high	med	3	4	med	high	acc
high	med	3	4	big	low	unacc
high	med	3	4	big	med	acc
high	med	3	4	big	high	acc
high	med	3	more	small	low	unacc
high	med	3	more	small	med	unacc
high	med	3	more	small	high	acc
high	med	3	more	med	low	unacc
high	med	3	more	med	med	acc
high	med	3	more	med	high	acc
high	med	3	more	big	low	unacc
high	med	3	more	big	med	acc
high	med	3	more	big	high	acc
high	med	4	2	small	low	unacc
high	med	4	2	small	med	unacc
high	med	4	2	small	high	unacc
high	med	4	2	med	low	unacc
high	med	4	2	med	med	unacc
high	med	4	2	med	high	unacc
high	med	4	2	big	low	unacc
high	med	4	2	big	med	unacc
high	med	4	2	big	high	unacc
high	med	4	4	small	low	unacc
high	med	4	4	small	med	unacc
high	med	4	4	small	high	acc
high	med	4	4	med	low	unacc
high	med	4	4	med	med	acc
high	med	4	4	med	high	acc
high	med	4	4	big	low	unacc
high	med	4	4	big	med	acc
high	med	4	4	big	high	acc
high	med	4	more	small	low	unacc
high	med	4	more	small	med	unacc
high	med	4	more	small	high	acc
high	med	4	more	med	low	unacc
high	med	4	more	med	med	acc
high	med	4	more	med	high	acc
high	med	4	more	big	low	unacc
high	med	4	more	big	med	acc
high	med	4	more	big	high	acc
high	med	5more	2	small	low	unacc
high	med	5more	2	small	med	unacc
high	med	5more	2	small	high	unacc
high	med	5more	2	med	low	unacc
high	med	5more	2	med	med	unacc
high	med	5more	2	med	high	unacc
high	med	5more	2	big	low	unacc
high	med	5more	2	big	med	unacc
high	med	5more	2	big	high	unacc
high	med	5more	4	small	low	unacc
high	med	5more	4	small	med	unacc
high	med	5more	4	small	high	acc
high	med	5more	4	med	low	unacc
high	med	5more	4	med	med	acc
high	med	5more	4	med	high	acc
high	med	5more	4	big	low	unacc
high	med	5more	4	big	med	acc
high	med	5more	4	big	high	acc
high	med	5more	more	small	low	unacc
high	med	5more	more	small	med	unacc
high	med	5more	more	small	high	acc
high	med	5more	more	med	low	unacc
high	med	5more	more	med	med	acc
high	med	5more	more	med	high	acc
high	med	5more	more	big	low	unacc
high	med	5more	more	big	med	acc
high	med	5more	more	big	high	acc
high	low	2	2	small	low	unacc
high	low	2	2	small	med	unacc
high	low	2	2	small	high	unacc
high	low	2	2	med	low	unacc
high	low	2	2	med	med	unacc
high	low	2	2	med	high	unacc
high	low	2	2	big	low	unacc
high	low	2	2	big	med	unacc
high	low	2	2	big	high	unacc
high	low	2	4	small	low	unacc
high	low	2	4	small	med	unacc
high	low	2	4	small	high	acc
high	low	2	4	med	low	unacc
high	low	2	4	med	med	unacc
high	low	2	4	med	high	acc
high	low	2	4	big	low	unacc
high	low	2	4	big	med	acc
high	low	2	4	big	high	acc
high	low	2	more	small	low	unacc
high	low	2	more	small	med	unacc
high	low	2	more	small	high	unacc
high	low	2	more	med	low	unacc
high	low	2	more	med	med	unacc
high	low	2	more	med	high	acc
high	low	2	more	big	low	unacc
high	low	2	more	big	med	acc
high	low	2	more	big	high	acc
high	low	3	2	small	low	unacc
high	low	3	2	small	med	unacc
high	low	3	2	small	high	unacc
high	low	3	2	med	low	unacc
high	low	3	2	med	med	unacc
high	low	3	2	med	high	unacc
high	low	3	2	big	low	unacc
high	low	3	2	big	med	unacc
high	low	3	2	big	high	unacc
high	low	3	4	small	low	unacc
high	low	3	4	small	med	unacc
high	low	3	4	small	high	acc
high	low	3	4	med	low	unacc
high	low	3	4	med	med	unacc
high	low	3	4	med	high	acc
high	low	3	4	big	low	unacc
high	low	3	4	big	med	acc
high	low	3	4	big	high	acc
high	low	3	more	small	low	unacc
high	low	3	more	small	med	unacc
high	low	3	more	small	high	acc
high	low	3	more	med	low	unacc
high	low	3	more	med	med	acc
high	low	3	more	med	high	acc
high	low	3	more	big	low	unacc
high	low	3	more	big	med	acc
high	low	3	more	big	high	acc
high	low	4	2	small	low	unacc
high	low	4	2	small	med	unacc
high	low	4	2	small	high	unacc
high	low	4	2	med	low	unacc
high	low	4	2	med	med	unacc
high	low	4	2	med	high	unacc
high	low	4	2	big	low	unacc
high	low	4	2	big	med	unacc
high	low	4	2	big	high	unacc
high	low	4	4	small	low	unacc
high	low	4	4	small	med	unacc
high	low	4	4	small	high	acc
high	low	4	4	med	low	unacc
high	low	4	4	med	med	acc
high	low	4	4	med	high	acc
high	low	4	4	big	low	unacc
high	low	4	4	big	med	acc
high	low	4	4	big	high	acc
high	low	4	more	small	low	unacc
high	low	4	more	small	med	unacc
high	low	4	more	small	high	acc
high	low	4	more	med	low	unacc
high	low	4	more	med	med	acc
high	low	4	more	med	high	acc
high	low	4	more	big	low	unacc
high	low	4	more	big	med	acc
high	low	4	more	big	high	acc
high	low	5more	2	small	low	unacc
high	low	5more	2	small	med	unacc
high	low	5more	2	small	high	unacc
high	low	5more	2	med	low	unacc
high	low	5more	2	med	med	unacc
high	low	5more	2	med	high	unacc
high	low	5more	2	big	low	unacc
high	low	5more	2	big	med	unacc
high	low	5more	2	big	high	unacc
high	low	5more	4	small	low	unacc
high	low	5more	4	small	med	unacc
high	low	5more	4	small	high	acc
high	low	5more	4	med	low	unacc
high	low	5more	4	med	med	acc
high	low	5more	4	med	high	acc
high	low	5more	4	big	low	unacc
high	low	5more	4	big	med	acc
high	low	5more	4	big	high	acc
high	low	5more	more	small	low	unacc
high	low	5more	more	small	med	unacc
high	low	5more	more	small	high	acc
high	low	5more	more	med	low	unacc
high	low	5more	more	med	med	acc
high	low	5more	more	med	high	acc
high	low	5more	more	big	low	unacc
high	low	5more	more	big	med	acc
high	low	5more	more	big	high	acc
med	vhigh	2	2	small	low	unacc
med	vhigh	2	2	small	med	unacc
med	vhigh	2	2	small	high	unacc
med	vhigh	2	2	med	low	unacc
med	vhigh	2	2	med	med	unacc
med	vhigh	2	2	med	high	unacc
med	vhigh	2	2	big	low	unacc
med	vhigh	2	2	big	med	unacc
med	vhigh	2	2	big	high	unacc
med	vhigh	2	4	small	low	unacc
med	vhigh	2	4	small	med	unacc
med	vhigh	2	4	small	high	acc
med	vhigh	2	4	med	low	unacc
med	vhigh	2	4	med	med	unacc
med	vhigh	2	4	med	high	acc
med	vhigh	2	4	big	low	unacc
med	vhigh	2	4	big	med	acc
med	vhigh	2	4	big	high	acc
med	vhigh	2	more	small	low	unacc
med	vhigh	2	more	small	med	unacc
med	vhigh	2	more	small	high	unacc
med	vhigh	2	more	med	low	unacc
med	vhigh	2	more	med	med	unacc
med	vhigh	2	more	med	high	acc
med	vhigh	2	more	big	low	unacc
med	vhigh	2	more	big	med	acc
med	vhigh	2	more	big	high	acc
med	vhigh	3	2	small	low	unacc
med	vhigh	3	2	small	med	unacc
med	vhigh	3	2	small	high	unacc
med	vhigh	3	2	med	low	unacc
med	vhigh	3	2	med	med	unacc
med	vhigh	3	2	med	high	unacc
med	vhigh	3	2	big	low	unacc
med	vhigh	3	2	big	med	unacc
med	vhigh	3	2	big	high	unacc
med	vhigh	3	4	small	low	unacc
med	vhigh	3	4	small	med	unacc
med	vhigh	3	4	small	high	acc
med	vhigh	3	4	med	low	unacc
med	vhigh	3	4	med	med	unacc
med	vhigh	3	4	med	high	acc
med	vhigh	3	4	big	low	unacc
med	vhigh	3	4	big	med	acc
med	vhigh	3	4	big	high	acc
med	vhigh	3	more	small	low	unacc
med	vhigh	3	more	small	med	unacc
med	vhigh	3	more	small	high	acc
med	vhigh	3	more	med	low	unacc
med	vhigh	3	more	med	med	acc
med	vhigh	3	more	med	high	acc
med	vhigh	3	more	big	low	unacc
med	vhigh	3	more	big	med	acc
med	vhigh	3	more	big	high	acc
med	vhigh	4	2	small	low	unacc
med	vhigh	4	2	small	med	unacc
med	vhigh	4	2	small	high	unacc
med	vhigh	4	2	med	low	unacc
med	vhigh	4	2	med	med	unacc
med	vhigh	4	2	med	high	unacc
med	vhigh	4	2	big	low	unacc
med	vhigh	4	2	big	med	unacc
med	vhigh	4	2	big	high	unacc
med	vhigh	4	4	small	low	unacc
med	vhigh	4	4	small	med	unacc
med	vhigh	4	4	small	high	acc
med	vhigh	4	4	med	low	unacc
med	vhigh	4	4	med	med	acc
med	vhigh	4	4	med	high	acc
med	vhigh	4	4	big	low	unacc
med	vhigh	4	4	big	med	acc
med	vhigh	4	4	big	high	acc
med	vhigh	4	more	small	low	unacc
med	vhigh	4	more	small	med	unacc
med	vhigh	4	more	small	high	acc
med	vhigh	4	more	med	low	unacc
med	vhigh	4	more	med	med	acc
med	vhigh	4	more	med	high	acc
med	vhigh	4	more	big	low	unacc
med	vhigh	4	more	big	med	acc
med	vhigh	4	more	big	high	acc
med	vhigh	5more	2	small	low	unacc
med	vhigh	5more	2	small	med	unacc
med	vhigh	5more	2	small	high	unacc
med	vhigh	5more	2	med	low	unacc
med	vhigh	5more	2	med	med	unacc
med	vhigh	5more	2	med	high	unacc
med	vhigh	5more	2	big	low	unacc
med	vhigh	5more	2	big	med	unacc
med	vhigh	5more	2	big	high	unacc
med	vhigh	5more	4	small	low	unacc
med	vhigh	5more	4	small	med	unacc
med	vhigh	5more	4	small	high	acc
med	vhigh	5more	4	med	low	unacc
med	vhigh	5more	4	med	med	acc
med	vhigh	5more	4	med	high	acc
med	vhigh	5more	4	big	low	unacc
med	vhigh	5more	4	big	med	acc
med	vhigh	5more	4	big	high	acc
med	vhigh	5more	more	small	low	unacc
med	vhigh	5more	more	small	med	unacc
med	vhigh	5more	more	small	high	acc
med	vhigh	5more	more	med	low	unacc
med	vhigh	5more	more	med	med	acc
med	vhigh	5more	more	med	high	acc
med	vhigh	5more	more	big	low	unacc
med	vhigh	5more	more	big	med	acc
med	vhigh	5more	more	big	high	acc
med	high	2	2	small	low	unacc
med	high	2	2	small	med	unacc
med	high	2	2	small	high	unacc
med	high	2	2	med	low	unacc
med	high	2	2	med	med	unacc
med	high	2	2	med	high	unacc
med	high	2	2	big	low	unacc
med	high	2	2	big	med	unacc
med	high	2	2	big	high	unacc
med	high	2	4	small	low	unacc
med	high	2	4	small	med	unacc
med	high	2	4	small	high	acc
med	high	2	4	med	low	unacc
med	high	2	4	med	med	unacc
med	high	2	4	med	high	acc
med	high	2	4	big	low	unacc
med	high	2	4	big	med	acc
med	high	2	4	big	high	acc
med	high	2	more	small	low	unacc
med	high	2	more	small	med	unacc
med	high	2	more	small	high	unacc
med	high	2	more	med	low	unacc
med	high	2	more	med	med	unacc
med	high	2	more	med	high	acc
med	high	2	more	big	low	unacc
med	high	2	more	big	med	acc
med	high	2	more	big	high	acc
med	high	3	2	small	low	unacc
med	high	3	2	small	med	unacc
med	high	3	2	small	high	unacc
med	high	3	2	med	low	unacc
med	high	3	2	med	med	unacc
med	high	3	2	med	high	unacc
med	high	3	2	big	low	unacc
med	high	3	2	big	med	unacc
med	high	3	2	big	high	unacc
med	high	3	4	small	low	unacc
med	high	3	4	small	med	unacc
med	high	3	4	small	high	acc
med	high	3	4	med	low	unacc
med	high	3	4	med	med	unacc
med	high	3	4	med	high	acc
med	high	3	4	big	low	unacc
med	high	3	4	big	med	acc
med	high	3	4	big	high	acc
med	high	3	more	small	low	unacc
med	high	3	more	small	med	unacc
med	high	3	more	small	high	acc
med	high	3	more	med	low	unacc
med	high	3	more	med	med	acc
med	high	3	more	med	high	acc
med	high	3	more	big	low	unacc
med	high	3	more	big	med	acc
med	high	3	more	big	high	acc
med	high	4	2	small	low	unacc
med	high	4	2	small	med	unacc
med	high	4	2	small	high	unacc
med	high	4	2	med	low	unacc
med	high	4	2	med	med	unacc
med	high	4	2	med	high	unacc
med	high	4	2	big	low	unacc
med	high	4	2	big	med	unacc
med	high	4	2	big	high	unacc
med	high	4	4	small	low	unacc
med	high	4	4	small	med	unacc
med	high	4	4	small	high	acc
med	high	4	4	med	low	unacc
med	high	4	4	med	med	acc
med	high	4	4	med	high	acc
med	high	4	4	big	low	unacc
med	high	4	4	big	med	acc
med	high	4	4	big	high	acc
med	high	4	more	small	low	unacc
med	high	4	more	small	med	unacc
med	high	4	more	small	high	acc
med	high	4	more	med	low	unacc
med	high	4	more	med	med	acc
med	high	4	more	med	high	acc
med	high	4	more	big	low	unacc
med	high	4	more	big	med	acc
med	high	4	more	big	high	acc
med	high	5more	2	small	low	unacc
med	high	5more	2	small	med	unacc
med	high	5more	2	small	high	unacc
med	high	5more	2	med	low	unacc
med	high	5more	2	med	med	unacc
med	high	5more	2	med	high	unacc
med	high	5more	2	big	low	unacc
med	high	5more	2	big	med	unacc
med	high	5more	2	big	high	unacc
med	high	5more	4	small	low	unacc
med	high	5more	4	small	med	unacc
med	high	5more	4	small	high	acc
med	high	5more	4	med	low	unacc
med	high	5more	4	med	med	acc
med	high	5more	4	med	high	acc
med	high	5more	4	big	low	unacc
med	high	5more	4	big	med	acc
med	high	5more	4	big	high	acc
med	high	5more	more	small	low	unacc
med	high	5more	more	small	med	unacc
med	high	5more	more	small	high	acc
med	high	5more	more	med	low	unacc
med	high	5more	more	med	med	acc
med	high	5more	more	med	high	acc
med	high	5more	more	big	low	unacc
med	high	5more	more	big	med	acc
med	high	5more	more	big	high	acc
med	med	2	2	small	low	unacc
med	med	2	2	small	med	unacc
med	med	2	2	small	high	unacc
med	med	2	2	med	low	unacc
med	med	2	2	med	med	unacc
med	med	2	2	med	high	unacc
med	med	2	2	big	low	unacc
med	med	2	2	big	med	unacc
med	med	2	2	big	high	unacc
med	med	2	4	small	low	unacc
med	med	2	4	small	med	acc
med	med	2	4	small	high	acc
med	med	2	4	med	low	unacc
med	med	2	4	med	med	acc
med	med	2	4	med	high	acc
med	med	2	4	big	low	unacc
med	med	2	4	big	med	acc
med	med	2	4	big	high	vgood
med	med	2	more	small	low	unacc
med	med	2	more	small	med	unacc
med	med	2	more	small	high	unacc
med	med	2	more	med	low	unacc
med	med	2	more	med	med	acc
med	med	2	more	med	high	acc
med	med	2	more	big	low	unacc
med	med	2	more	big	med	acc
med	med	2	more	big	high	vgood
med	med	3	2	small	low	unacc
med	med	3	2	small	med	unacc
med	med	3	2	small	high	unacc
med	med	3	2	med	low	unacc
med	med	3	2	med	med	unacc
med	med	3	2	med	high	unacc
med	med	3	2	big	low	unacc
med	med	3	2	big	med	unacc
med	med	3	2	big	high	unacc
med	med	3	4	small	low	unacc
med	med	3	4	small	med	acc
med	med	3	4	small	high	acc
med	med	3	4	med	low	unacc
med	med	3	4	med	med	acc
med	med	3	4	med	high	acc
med	med	3	4	big	low	unacc
med	med	3	4	big	med	acc
med	med	3	4	big	high	vgood
med	med	3	more	small	low	unacc
med	med	3	more	small	med	acc
med	med	3	more	small	high	acc
med	med	3	more	med	low	unacc
med	med	3	more	med	med	acc
med	med	3	more	med	high	vgood
med	med	3	more	big	low	unacc
med	med	3	more	big	med	acc
med	med	3	more	big	high	vgood
med	med	4	2	small	low	unacc
med	med	4	2	small	med	unacc
med	med	4	2	small	high	unacc
med	med	4	2	med	low	unacc
med	med	4	2	med	med	unacc
med	med	4	2	med	high	unacc
med	med	4	2	big	low	unacc
med	med	4	2	big	med	unacc
med	med	4	2	big	high	unacc
med	med	4	4	small	low	unacc
med	med	4	4	small	med	acc
med	med	4	4	small	high	acc
med	med	4	4	med	low	unacc
med	med	4	4	med	med	acc
med	med	4	4	med	high	vgood
med	med	4	4	big	low	unacc
med	med	4	4	big	med	acc
med	med	4	4	big	high	vgood
med	med	4	more	small	low	unacc
med	med	4	more	small	med	acc
med	med	4	more	small	high	acc
med	med	4	more	med	low	unacc
med	med	4	more	med	med	acc
med	med	4	more	med	high	vgood
med	med	4	more	big	low	unacc
med	med	4	more	big	med	acc
med	med	4	more	big	high	vgood
med	med	5more	2	small	low	unacc
med	med	5more	2	small	med	unacc
med	med	5more	2	small	high	unacc
med	med	5more	2	med	low	unacc
med	med	5more	2	med	med	unacc
med	med	5more	2	med	high	unacc
med	med	5more	2	big	low	unacc
med	med	5more	2	big	med	unacc
med	med	5more	2	big	high	unacc
med	med	5more	4	small	low	unacc
med	med	5more	4	small	med	acc
med	med	5more	4	small	high	acc
med	med	5more	4	med	low	unacc
med	med	5more	4	med	med	acc
med	med	5more	4	med	high	vgood
med	med	5more	4	big	low	unacc
med	med	5more	4	big	med	acc
med	med	5more	4	big	high	vgood
med	med	5more	more	small	low	unacc
med	med	5more	more	small	med	acc
med	med	5more	more	small	high	acc
med	med	5more	more	med	low	unacc
med	med	5more	more	med	med	acc
med	med	5more	more	med	high	vgood
med	med	5more	more	big	low	unacc
med	med	5more	more	big	med	acc
med	med	5more	more	big	high	vgood
med	low	2	2	small	low	unacc
med	low	2	2	small	med	unacc
med	low	2	2	small	high	unacc
med	low	2	2	med	low	unacc
med	low	2	2	med	med	unacc
med	low	2	2	med	high	unacc
med	low	2	2	big	low	unacc
med	low	2	2	big	med	unacc
med	low	2	2	big	high	unacc
med	low	2	4	small	low	unacc
med	low	2	4	small	med	acc
med	low	2	4	small	high	good
med	low	2	4	med	low	unacc
med	low	2	4	med	med	acc
med	low	2	4	med	high	good
med	low	2	4	big	low	unacc
med	low	2	4	big	med	good
med	low	2	4	big	high	vgood
med	low	2	more	small	low	unacc
med	low	2	more	small	med	unacc
med	low	2	more	small	high	unacc
med	low	2	more	med	low	unacc
med	low	2	more	med	med	acc
med	low	2	more	med	high	good
med	low	2	more	big	low	unacc
med	low	2	more	big	med	good
med	low	2	more	big	high	vgood
med	low	3	2	small	low	unacc
med	low	3	2	small	med	unacc
med	low	3	2	small	high	unacc
med	low	3	2	med	low	unacc
med	low	3	2	med	med	unacc
med	low	3	2	med	high	unacc
med	low	3	2	big	low	unacc
med	low	3	2	big	med	unacc
med	low	3	2	big	high	unacc
med	low	3	4	small	low	unacc
med	low	3	4	small	med	acc
med	low	3	4	small	high	good
med	low	3	4	med	low	unacc
med	low	3	4	med	med	acc
med	low	3	4	med	high	good
med	low	3	4	big	low	unacc
med	low	3	4	big	med	good
med	low	3	4	big	high	vgood
med	low	3	more	small	low	unacc
med	low	3	more	small	med	acc
med	low	3	more	small	high	good
med	low	3	more	med	low	unacc
med	low	3	more	med	med	good
med	low	3	more	med	high	vgood
med	low	3	more	big	low	unacc
med	low	3	more	big	med	good
med	low	3	more	big	high	vgood
med	low	4	2	small	low	unacc
med	low	4	2	small	med	unacc
med	low	4	2	small	high	unacc
med	low	4	2	med	low	unacc
med	low	4	2	med	med	unacc
med	low	4	2	med	high	unacc
med	low	4	2	big	low	unacc
med	low	4	2	big	med	unacc
med	low	4	2	big	high	unacc
med	low	4	4	small	low	unacc
med	low	4	4	small	med	acc
med	low	4	4	small	high	good
med	low	4	4	med	low	unacc
med	low	4	4	med	med	good
med	low	4	4	med	high	vgood
med	low	4	4	big	low	unacc
med	low	4	4	big	med	good
med	low	4	4	big	high	vgood
med	low	4	more	small	low	unacc
med	low	4	more	small	med	acc
med	low	4	more	small	high	good
med	low	4	more	med	low	unacc
med	low	4	more	med	med	good
med	low	4	more	med	high	vgood
med	low	4	more	big	low	unacc
med	low	4	more	big	med	good
med	low	4	more	big	high	vgood
med	low	5more	2	small	low	unacc
med	low	5more	2	small	med	unacc
med	low	5more	2	small	high	unacc
med	low	5more	2	med	low	unacc
med	low	5more	2	med	med	unacc
med	low	5more	2	med	high	unacc
med	low	5more	2	big	low	unacc
med	low	5more	2	big	med	unacc
med	low	5more	2	big	high	unacc
med	low	5more	4	small	low	unacc
med	low	5more	4	small	med	acc
med	low	5more	4	small	high	good
med	low	5more	4	med	low	unacc
med	low	5more	4	med	med	good
med	low	5more	4	med	high	vgood
med	low	5more	4	big	low	unacc
med	low	5more	4	big	med	good
med	low	5more	4	big	high	vgood
med	low	5more	more	small	low	unacc
med	low	5more	more	small	med	acc
med	low	5more	more	small	high	good
med	low	5more	more	med	low	unacc
med	low	5more	more	med	med	good
med	low	5more	more	med	high	vgood
med	low	5more	more	big	low	unacc
med	low	5more	more	big	med	good
med	low	5more	more	big	high	vgood
low	vhigh	2	2	small	low	unacc
low	vhigh	2	2	small	med	unacc
low	vhigh	2	2	small	high	unacc
low	vhigh	2	2	med	low	unacc
low	vhigh	2	2	med	med	unacc
low	vhigh	2	2	med	high	unacc
low	vhigh	2	2	big	low	unacc
low	vhigh	2	2	big	med	unacc
low	vhigh	2	2	big	high	unacc
low	vhigh	2	4	small	low	unacc
low	vhigh	2	4	small	med	unacc
low	vhigh	2	4	small	high	acc
low	vhigh	2	4	med	low	unacc
low	vhigh	2	4	med	med	unacc
low	vhigh	2	4	med	high	acc
low	vhigh	2	4	big	low	unacc
low	vhigh	2	4	big	med	acc
low	vhigh	2	4	big	high	acc
low	vhigh	2	more	small	low	unacc
low	vhigh	2	more	small	med	unacc
low	vhigh	2	more	small	high	unacc
low	vhigh	2	more	med	low	unacc
low	vhigh	2	more	med	med	unacc
low	vhigh	2	more	med	high	acc
low	vhigh	2	more	big	low	unacc
low	vhigh	2	more	big	med	acc
low	vhigh	2	more	big	high	acc
low	vhigh	3	2	small	low	unacc
low	vhigh	3	2	small	med	unacc
low	vhigh	3	2	small	high	unacc
low	vhigh	3	2	med	low	unacc
low	vhigh	3	2	med	med	unacc
low	vhigh	3	2	med	high	unacc
low	vhigh	3	2	big	low	unacc
low	vhigh	3	2	big	med	unacc
low	vhigh	3	2	big	high	unacc
low	vhigh	3	4	small	low	unacc
low	vhigh	3	4	small	med	unacc
low	vhigh	3	4	small	high	acc
low	vhigh	3	4	med	low	unacc
low	vhigh	3	4	med	med	unacc
low	vhigh	3	4	med	high	acc
low	vhigh	3	4	big	low	unacc
low	vhigh	3	4	big	med	acc
low	vhigh	3	4	big	high	acc
low	vhigh	3	more	small	low	unacc
low	vhigh	3	more	small	med	unacc
low	vhigh	3	more	small	high	acc
low	vhigh	3	more	med	low	unacc
low	vhigh	3	more	med	med	acc
low	vhigh	3	more	med	high	acc
low	vhigh	3	more	big	low	unacc
low	vhigh	3	more	big	med	acc
low	vhigh	3	more	big	high	acc
low	vhigh	4	2	small	low	unacc
low	vhigh	4	2	small	med	unacc
low	vhigh	4	2	small	high	unacc
low	vhigh	4	2	med	low	unacc
low	vhigh	4	2	med	med	unacc
low	vhigh	4	2	med	high	unacc
low	vhigh	4	2	big	low	unacc
low	vhigh	4	2	big	med	unacc
low	vhigh	4	2	big	high	unacc
low	vhigh	4	4	small	low	unacc
low	vhigh	4	4	small	med	unacc
low	vhigh	4	4	small	high	acc
low	vhigh	4	4	med	low	unacc
low	vhigh	4	4	med	med	acc
low	vhigh	4	4	med	high	acc
low	vhigh	4	4	big	low	unacc
low	vhigh	4	4	big	med	acc
low	vhigh	4	4	big	high	acc
low	vhigh	4	more	small	low	unacc
low	vhigh	4	more	small	med	unacc
low	vhigh	4	more	small	high	acc
low	vhigh	4	more	med	low	unacc
low	vhigh	4	more	med	med	acc
low	vhigh	4	more	med	high	acc
low	vhigh	4	more	big	low	unacc
low	vhigh	4	more	big	med	acc
low	vhigh	4	more	big	high	acc
low	vhigh	5more	2	small	low	unacc
low	vhigh	5more	2	small	med	unacc
low	vhigh	5more	2	small	high	unacc
low	vhigh	5more	2	med	low	unacc
low	vhigh	5more	2	med	med	unacc
low	vhigh	5more	2	med	high	unacc
low	vhigh	5more	2	big	low	unacc
low	vhigh	5more	2	big	med	unacc
low	vhigh	5more	2	big	high	unacc
low	vhigh	5more	4	small	low	unacc
low	vhigh	5more	4	small	med	unacc
low	vhigh	5more	4	small	high	acc
low	vhigh	5more	4	med	low	unacc
low	vhigh	5more	4	med	med	acc
low	vhigh	5more	4	med	high	acc
low	vhigh	5more	4	big	low	unacc
low	vhigh	5more	4	big	med	acc
low	vhigh	5more	4	big	high	acc
low	vhigh	5more	more	small	low	unacc
low	vhigh	5more	more	small	med	unacc
low	vhigh	5more	more	small	high	acc
low	vhigh	5more	more	med	low	unacc
low	vhigh	5more	more	med	med	acc
low	vhigh	5more	more	med	high	acc
low	vhigh	5more	more	big	low	unacc
low	vhigh	5more	more	big	med	acc
low	vhigh	5more	more	big	high	acc
low	high	2	2	small	low	unacc
low	high	2	2	small	med	unacc
low	high	2	2	small	high	unacc
low	high	2	2	med	low	unacc
low	high	2	2	med	med	unacc
low	high	2	2	med	high	unacc
low	high	2	2	big	low	unacc
low	high	2	2	big	med	unacc
low	high	2	2	big	high	unacc
low	high	2	4	small	low	unacc
low	high	2	4	small	med	acc
low	high	2	4	small	high	acc
low	high	2	4	med	low	unacc
low	high	2	4	med	med	acc
low	high	2	4	med	high	acc
low	high	2	4	big	low	unacc
low	high	2	4	big	med	acc
low	high	2	4	big	high	vgood
low	high	2	more	small	low	unacc
low	high	2	more	small	med	unacc
low	high	2	more	small	high	unacc
low	high	2	more	med	low	unacc
low	high	2	more	med	med	acc
low	high	2	more	med	high	acc
low	high	2	more	big	low	unacc
low	high	2	more	big	med	acc
low	high	2	more	big	high	vgood
low	high	3	2	small	low	unacc
low	high	3	2	small	med	unacc
low	high	3	2	small	high	unacc
low	high	3	2	med	low	unacc
low	high	3	2	med	med	unacc
low	high	3	2	med	high	unacc
low	high	3	2	big	low	unacc
low	high	3	2	big	med	unacc
low	high	3	2	big	high	unacc
low	high	3	4	small	low	unacc
low	high	3	4	small	med	acc
low	high	3	4	small	high	acc
low	high	3	4	med	low	unacc
low	high	3	4	med	med	acc
low	high	3	4	med	high	acc
low	high	3	4	big	low	unacc
low	high	3	4	big	med	acc
low	high	3	4	big	high	vgood
low	high	3	more	small	low	unacc
low	high	3	more	small	med	acc
low	high	3	more	small	high	acc
low	high	3	more	med	low	unacc
low	high	3	more	med	med	acc
low	high	3	more	med	high	vgood
low	high	3	more	big	low	unacc
low	high	3	more	big	med	acc
low	high	3	more	big	high	vgood
low	high	4	2	small	low	unacc
low	high	4	2	small	med	unacc
low	high	4	2	small	high	unacc
low	high	4	2	med	low	unacc
low	high	4	2	med	med	unacc
low	high	4	2	med	high	unacc
low	high	4	2	big	low	unacc
low	high	4	2	big	med	unacc
low	high	4	2	big	high	unacc
low	high	4	4	small	low	unacc
low	high	4	4	small	med	acc
low	high	4	4	small	high	acc
low	high	4	4	med	low	unacc
low	high	4	4	med	med	acc
low	high	4	4	med	high	vgood
low	high	4	4	big	low	unacc
low	high	4	4	big	med	acc
low	high	4	4	big	high	vgood
low	high	4	more	small	low	unacc
low	high	4	more	small	med	acc
low	high	4	more	small	high	acc
low	high	4	more	med	low	unacc
low	high	4	more	med	med	acc
low	high	4	more	med	high	vgood
low	high	4	more	big	low	unacc
low	high	4	more	big	med	acc
low	high	4	more	big	high	vgood
low	high	5more	2	small	low	unacc
low	high	5more	2	small	med	unacc
low	high	5more	2	small	high	unacc
low	high	5more	2	med	low	unacc
low	high	5more	2	med	med	unacc
low	high	5more	2	med	high	unacc
low	high	5more	2	big	low	unacc
low	high	5more	2	big	med	unacc
low	high	5more	2	big	high	unacc
low	high	5more	4	small	low	unacc
low	high	5more	4	small	med	acc
low	high	5more	4	small	high	acc
low	high	5more	4	med	low	unacc
low	high	5more	4	med	med	acc
low	high	5more	4	med	high	vgood
low	high	5more	4	big	low	unacc
low	high	5more	4	big	med	acc
low	high	5more	4	big	high	vgood
low	high	5more	more	small	low	unacc
low	high	5more	more	small	med	acc
low	high	5more	more	small	high	acc
low	high	5more	more	med	low	unacc
low	high	5more	more	med	med	acc
low	high	5more	more	med	high	vgood
low	high	5more	more	big	low	unacc
low	high	5more	more	big	med	acc
low	high	5more	more	big	high	vgood
low	med	2	2	small	low	unacc
low	med	2	2	small	med	unacc
low	med	2	2	small	high	unacc
low	med	2	2	med	low	unacc
low	med	2	2	med	med	unacc
low	med	2	2	med	high	unacc
low	med	2	2	big	low	unacc
low	med	2	2	big	med	unacc
low	med	2	2	big	high	unacc
low	med	2	4	small	low	unacc
low	med	2	4	small	med	acc
low	med	2	4	small	high	good
low	med	2	4	med	low	unacc
low	med	2	4	med	med	acc
low	med	2	4	med	high	good
low	med	2	4	big	low	unacc
low	med	2	4	big	med	good
low	med	2	4	big	high	vgood
low	med	2	more	small	low	unacc
low	med	2	more	small	med	unacc
low	med	2	more	small	high	unacc
low	med	2	more	med	low	unacc
low	med	2	more	med	med	acc
low	med	2	more	med	high	good
low	med	2	more	big	low	unacc
low	med	2	more	big	med	good
low	med	2	more	big	high	vgood
low	med	3	2	small	low	unacc
low	med	3	2	small	med	unacc
low	med	3	2	small	high	unacc
low	med	3	2	med	low	unacc
low	med	3	2	med	med	unacc
low	med	3	2	med	high	unacc
low	med	3	2	big	low	unacc
low	med	3	2	big	med	unacc
low	med	3	2	big	high	unacc
low	med	3	4	small	low	unacc
low	med	3	4	small	med	acc
low	med	3	4	small	high	good
low	med	3	4	med	low	unacc
low	med	3	4	med	med	acc
low	med	3	4	med	high	good
low	med	3	4	big	low	unacc
low	med	3	4	big	med	good
low	med	3	4	big	high	vgood
low	med	3	more	small	low	unacc
low	med	3	more	small	med	acc
low	med	3	more	small	high	good
low	med	3	more	med	low	unacc
low	med	3	more	med	med	good
low	med	3	more	med	high	vgood
low	med	3	more	big	low	unacc
low	med	3	more	big	med	good
low	med	3	more	big	high	vgood
low	med	4	2	small	low	unacc
low	med	4	2	small	med	unacc
low	med	4	2	small	high	unacc
low	med	4	2	med	low	unacc
low	med	4	2	med	med	unacc
low	med	4	2	med	high	unacc
low	med	4	2	big	low	unacc
low	med	4	2	big	med	unacc
low	med	4	2	big	high	unacc
low	med	4	4	small	low	unacc
low	med	4	4	small	med	acc
low	med	4	4	small	high	good
low	med	4	4	med	low	unacc
low	med	4	4	med	med	good
low	med	4	4	med	high	vgood
low	med	4	4	big	low	unacc
low	med	4	4	big	med	good
low	med	4	4	big	high	vgood
low	med	4	more	small	low	unacc
low	med	4	more	small	med	acc
low	med	4	more	small	high	good
low	med	4	more	med	low	unacc
low	med	4	more	med	med	good
low	med	4	more	med	high	vgood
low	med	4	more	big	low	unacc
low	med	4	more	big	med	good
low	med	4	more	big	high	vgood
low	med	5more	2	small	low	unacc
low	med	5more	2	small	med	unacc
low	med	5more	2	small	high	unacc
low	med	5more	2	med	low	unacc
low	med	5more	2	med	med	unacc
low	med	5more	2	med	high	unacc
low	med	5more	2	big	low	unacc
low	med	5more	2	big	med	unacc
low	med	5more	2	big	high	unacc
low	med	5more	4	small	low	unacc
low	med	5more	4	small	med	acc
low	med	5more	4	small	high	good
low	med	5more	4	med	low	unacc
low	med	5more	4	med	med	good
low	med	5more	4	med	high	vgood
low	med	5more	4	big	low	unacc
low	med	5more	4	big	med	good
low	med	5more	4	big	high	vgood
low	med	5more	more	small	low	unacc
low	med	5more	more	small	med	acc
low	med	5more	more	small	high	good
low	med	5more	more	med	low	unacc
low	med	5more	more	med	med	good
low	med	5more	more	med	high	vgood
low	med	5more	more	big	low	unacc
low	med	5more	more	big	med	good
low	med	5more	more	big	high	vgood
low	low	2	2	small	low	unacc
low	low	2	2	small	med	unacc
low	low	2	2	small	high	unacc
low	low	2	2	med	low	unacc
low	low	2	2	med	med	unacc
low	low	2	2	med	high	unacc
low	low	2	2	big	low	unacc
low	low	2	2	big	med	unacc
low	low	2	2	big	high	unacc
low	low	2	4	small	low	unacc
low	low	2	4	small	med	acc
low	low	2	4	small	high	good
low	low	2	4	med	low	unacc
low	low	2	4	med	med	acc
low	low	2	4	med	high	good
low	low	2	4	big	low	unacc
low	low	2	4	big	med	good
low	low	2	4	big	high	vgood
low	low	2	more	small	low	unacc
low	low	2	more	small	med	unacc
low	low	2	more	small	high	unacc
low	low	2	more	med	low	unacc
low	low	2	more	med	med	acc
low	low	2	more	med	high	good
low	low	2	more	big	low	unacc
low	low	2	more	big	med	good
low	low	2	more	big	high	vgood
low	low	3	2	small	low	unacc
low	low	3	2	small	med	unacc
low	low	3	2	small	high	unacc
low	low	3	2	med	low	unacc
low	low	3	2	med	med	unacc
low	low	3	2	med	high	unacc
low	low	3	2	big	low	unacc
low	low	3	2	big	med	unacc
low	low	3	2	big	high	unacc
low	low	3	4	small	low	unacc
low	low	3	4	small	med	acc
low	low	3	4	small	high	good
low	low	3	4	med	low	unacc
low	low	3	4	med	med	acc
low	low	3	4	med	high	good
low	low	3	4	big	low	unacc
low	low	3	4	big	med	good
low	low	3	4	big	high	vgood
low	low	3	more	small	low	unacc
low	low	3	more	small	med	acc
low	low	3	more	small	high	good
low	low	3	more	med	low	unacc
low	low	3	more	med	med	good
low	low	3	more	med	high	vgood
low	low	3	more	big	low	unacc
low	low	3	more	big	med	good
low	low	3	more	big	high	vgood
low	low	4	2	small	low	unacc
low	low	4	2	small	med	unacc
low	low	4	2	small	high	unacc
low	low	4	2	med	low	unacc
low	low	4	2	med	med	unacc
low	low	4	2	med	high	unacc
low	low	4	2	big	low	unacc
low	low	4	2	big	med	unacc
low	low	4	2	big	high	unacc
low	low	4	4	small	low	unacc
low	low	4	4	small	med	acc
low	low	4	4	small	high	good
low	low	4	4	med	low	unacc
low	low	4	4	med	med	good
low	low	4	4	med	high	vgood
low	low	4	4	big	low	unacc
low	low	4	4	big	med	good
low	low	4	4	big	high	vgood
low	low	4	more	small	low	unacc
low	low	4	more	small	med	acc
low	low	4	more	small	high	good
low	low	4	more	med	low	unacc
low	low	4	more	med	med	good
low	low	4	more	med	high	vgood
low	low	4	more	big	low	unacc
low	low	4	more	big	med	good
low	low	4	more	big	high	vgood
low	low	5more	2	small	low	unacc
low	low	5more	2	small	med	unacc
low	low	5more	2	small	high	unacc
low	low	5more	2	med	low	unacc
low	low	5more	2	med	med	unacc
low	low	5more	2	med	high	unacc
low	low	5more	2	big	low	unacc
low	low	5more	2	big	med	unacc
low	low	5more	2	big	high	unacc
low	low	5more	4	small	low	unacc
low	low	5more	4	small	med	acc
low	low	5more	4	small	high	good
low	low	5more	4	med	low	unacc
low	low	5more	4	med	med	good
low	low	5more	4	med	high	vgood
low	low	5more	4	big	low	unacc
low	low	5more	4	big	med	good
low	low	5more	4	big	high	vgood
low	low	5more	more	small	low	unacc
low	low	5more	more	small	med	acc
low	low	5more	more	small	high	good
low	low	5more	more	med	low	unacc
low	low	5more	more	med	med	good
low	low	5more	more	med	high	vgood
low	low	5more	more	big	low	unacc
low	low	5more	more	big	med	good
low	low	5more	more	big	high	vgood
