# Supplementary material for: Entropy based C4.5-SHO algorithm with information gain optimization in data mining
Source: PeerJ Comput Sci. 2021 Apr 7;7:e424. doi: 10.7717/peerj-cs.424 (PMC8049126; doi:10.7717/peerj-cs.424)
Supplement: Supplemental Information 1 [file peerj-cs-07-424-s001.zip › FinalCode/cost.m]

function [fit] = cost(x)
    n = size(x,2);
    fit = -20*exp(-0.2*sqrt(1/n*sum(x.^2)))-exp(1/n*sum(cos(2*pi*x)))+exp(1)+20;

end
