# Supplementary material for: Entropy based C4.5-SHO algorithm with information gain optimization in data mining
Source: PeerJ Comput Sci. 2021 Apr 7;7:e424. doi: 10.7717/peerj-cs.424 (PMC8049126; doi:10.7717/peerj-cs.424)
Supplement: Supplemental Information 1 [file peerj-cs-07-424-s001.zip › FinalCode/countPN.m]

function [p,n] = countPN(data)
p = 0;
n = 0;
[r,c] = size(data);
for i = 1:r
    if data(i,c) == 0;
        n = n + 1;
    else
        p = p + 1;
    end
end
end
