# Supplementary material for: Entropy based C4.5-SHO algorithm with information gain optimization in data mining
Source: PeerJ Comput Sci. 2021 Apr 7;7:e424. doi: 10.7717/peerj-cs.424 (PMC8049126; doi:10.7717/peerj-cs.424)
Supplement: Supplemental Information 1 [file peerj-cs-07-424-s001.zip › FinalCode/getEntropy.m]

function entropy = getEntropy(p, n) %entropy as determined on page 704 of R&N
if p == 0 || n == 0 %avoids numerical instability when matlab computes log2(0) = -inf;
    entropy = 0;
else
    p1 = p / (p + n);
%     p2 = n / (p + n);
%     entropy = -1*p1*log2(p1) - p2*log2(p2);
    entropy = p1*log2(1/p1); % quadratic entropy (equation 2)

end
end
