# Supplementary material for: Entropy based C4.5-SHO algorithm with information gain optimization in data mining
Source: PeerJ Comput Sci. 2021 Apr 7;7:e424. doi: 10.7717/peerj-cs.424 (PMC8049126; doi:10.7717/peerj-cs.424)
Supplement: Supplemental Information 1 [file peerj-cs-07-424-s001.zip › FinalCode/getRemainder.m]

function remainder = getRemainder(pk1, nk1, pk2, nk2) 
p1 = (pk1 + nk1) / (pk1 + nk1 + pk2 + nk2);
p2 = (pk2 + nk2) / (pk1 + nk1 + pk2 + nk2);
remainder = p1*getEntropy(pk1,nk1) + p2*getEntropy(pk2,nk2);
end
