# Supplementary material for: Entropy based C4.5-SHO algorithm with information gain optimization in data mining
Source: PeerJ Comput Sci. 2021 Apr 7;7:e424. doi: 10.7717/peerj-cs.424 (PMC8049126; doi:10.7717/peerj-cs.424)
Supplement: Supplemental Information 1 [file peerj-cs-07-424-s001.zip › FinalCode/hayes-roth.data]

92	2	1	1	2	1
10	2	1	3	2	2
83	3	1	4	1	3
61	2	4	2	2	3
107	1	1	3	4	3
113	1	1	3	2	2
80	3	1	3	2	2
125	3	4	2	4	3
36	2	2	1	1	1
105	3	2	1	1	1
81	1	2	1	1	1
122	2	2	3	4	3
94	1	1	2	1	1
60	2	1	2	2	2
8	2	4	1	4	3
20	1	1	3	3	1
85	3	2	1	2	2
50	1	2	1	1	1
68	3	3	2	1	1
89	3	1	3	2	1
52	1	2	2	1	2
19	3	2	1	3	1
118	2	1	2	1	1
16	3	2	1	3	1
91	2	3	2	1	1
79	3	2	2	1	2
23	3	2	1	3	2
25	2	1	2	2	2
30	1	1	3	2	1
57	3	2	1	1	1
3	1	4	1	1	3
114	2	2	1	3	1
37	1	2	1	3	2
66	1	1	1	2	1
110	2	4	3	1	3
116	3	1	2	2	2
88	1	1	2	2	2
77	3	2	2	1	2
82	1	2	1	2	2
64	3	4	3	2	3
84	2	2	2	1	2
86	2	2	1	2	2
6	3	2	1	3	2
74	3	2	1	1	1
106	3	1	2	1	1
115	1	2	1	3	2
130	2	1	1	2	1
54	1	1	1	2	1
33	1	2	2	3	2
67	3	3	1	1	1
69	3	3	3	1	1
39	3	2	1	2	2
53	3	2	1	2	2
127	3	1	2	1	1
96	1	1	1	2	1
121	2	1	3	2	1
70	2	2	2	1	2
123	2	1	2	1	1
42	2	2	1	3	1
78	2	1	2	2	2
11	1	2	4	2	3
129	2	2	1	2	2
128	1	1	2	4	3
5	1	3	2	1	1
4	2	4	4	2	3
95	2	3	2	1	1
73	3	1	2	2	2
26	1	1	2	2	2
48	1	3	2	4	3
104	1	1	2	2	2
102	3	1	4	2	3
2	2	1	3	2	2
41	1	1	3	2	2
119	3	1	3	2	1
75	1	2	4	4	3
47	1	4	2	1	3
93	2	1	2	1	1
46	3	4	1	2	3
132	2	2	1	1	1
108	1	1	2	1	1
18	2	2	4	3	3
62	3	1	2	2	2
120	1	1	3	2	1
35	1	2	1	3	1
27	1	4	4	1	3
98	3	3	3	2	2
109	2	2	1	3	2
31	3	3	2	1	2
112	1	1	1	3	1
34	2	2	1	2	2
63	2	2	2	1	2
65	2	3	2	3	2
117	1	3	2	1	2
56	2	2	1	2	2
59	1	1	1	2	1
76	3	2	2	1	2
1	3	2	1	1	1
28	1	1	2	1	1
22	3	1	4	4	3
29	3	3	2	1	2
111	2	3	2	1	2
97	2	1	3	1	1
49	1	2	1	2	2
51	3	1	1	2	1
87	2	2	4	1	3
58	1	2	2	1	2
32	2	3	2	1	2
72	2	2	1	4	3
55	1	4	2	3	3
103	2	2	1	1	1
7	1	2	1	1	1
99	2	2	3	2	2
15	1	3	2	1	1
126	3	1	2	1	1
45	3	1	1	2	1
101	3	3	1	4	3
100	2	3	4	1	3
24	1	2	3	3	2
124	3	3	2	2	2
13	3	3	4	2	3
14	1	2	2	1	2
38	2	1	1	4	3
71	3	1	2	2	2
43	3	2	2	4	3
131	2	3	1	3	1
17	2	1	1	2	1
12	3	4	1	3	3
44	1	1	4	3	3
40	2	1	2	1	1
90	1	2	1	2	2
21	1	2	2	1	2
9	3	1	1	2	1
