# Supplementary material for: Entropy based C4.5-SHO algorithm with information gain optimization in data mining
Source: PeerJ Comput Sci. 2021 Apr 7;7:e424. doi: 10.7717/peerj-cs.424 (PMC8049126; doi:10.7717/peerj-cs.424)
Supplement: Supplemental Information 1 [file peerj-cs-07-424-s001.zip › FinalCode/iris.data]

5.1	3.5	1.4	0.2	0
4.9	3.0	1.4	0.2	0
4.7	3.2	1.3	0.2	0
4.6	3.1	1.5	0.2	0
5.0	3.6	1.4	0.2	0
5.4	3.9	1.7	0.4	0
4.6	3.4	1.4	0.3	0
5.0	3.4	1.5	0.2	0
4.4	2.9	1.4	0.2	0
4.9	3.1	1.5	0.1	0
5.4	3.7	1.5	0.2	0
4.8	3.4	1.6	0.2	0
4.8	3.0	1.4	0.1	0
4.3	3.0	1.1	0.1	0
5.8	4.0	1.2	0.2	0
5.7	4.4	1.5	0.4	0
5.4	3.9	1.3	0.4	0
5.1	3.5	1.4	0.3	0
5.7	3.8	1.7	0.3	0
5.1	3.8	1.5	0.3	0
5.4	3.4	1.7	0.2	0
5.1	3.7	1.5	0.4	0
4.6	3.6	1.0	0.2	0
5.1	3.3	1.7	0.5	0
4.8	3.4	1.9	0.2	0
5.0	3.0	1.6	0.2	0
5.0	3.4	1.6	0.4	0
5.2	3.5	1.5	0.2	0
5.2	3.4	1.4	0.2	0
4.7	3.2	1.6	0.2	0
4.8	3.1	1.6	0.2	0
5.4	3.4	1.5	0.4	0
5.2	4.1	1.5	0.1	0
5.5	4.2	1.4	0.2	0
4.9	3.1	1.5	0.1	0
5.0	3.2	1.2	0.2	0
5.5	3.5	1.3	0.2	0
4.9	3.1	1.5	0.1	0
4.4	3.0	1.3	0.2	0
5.1	3.4	1.5	0.2	0
5.0	3.5	1.3	0.3	0
4.5	2.3	1.3	0.3	0
4.4	3.2	1.3	0.2	0
5.0	3.5	1.6	0.6	0
5.1	3.8	1.9	0.4	0
4.8	3.0	1.4	0.3	0
5.1	3.8	1.6	0.2	0
4.6	3.2	1.4	0.2	0
5.3	3.7	1.5	0.2	0
5.0	3.3	1.4	0.2	0
7.0	3.2	4.7	1.4	1
6.4	3.2	4.5	1.5	1
6.9	3.1	4.9	1.5	1
5.5	2.3	4.0	1.3	1
6.5	2.8	4.6	1.5	1
5.7	2.8	4.5	1.3	1
6.3	3.3	4.7	1.6	1
4.9	2.4	3.3	1.0	1
6.6	2.9	4.6	1.3	1
5.2	2.7	3.9	1.4	1
5.0	2.0	3.5	1.0	1
5.9	3.0	4.2	1.5	1
6.0	2.2	4.0	1.0	1
6.1	2.9	4.7	1.4	1
5.6	2.9	3.6	1.3	1
6.7	3.1	4.4	1.4	1
5.6	3.0	4.5	1.5	1
5.8	2.7	4.1	1.0	1
6.2	2.2	4.5	1.5	1
5.6	2.5	3.9	1.1	1
5.9	3.2	4.8	1.8	1
6.1	2.8	4.0	1.3	1
6.3	2.5	4.9	1.5	1
6.1	2.8	4.7	1.2	1
6.4	2.9	4.3	1.3	1
6.6	3.0	4.4	1.4	1
6.8	2.8	4.8	1.4	1
6.7	3.0	5.0	1.7	1
6.0	2.9	4.5	1.5	1
5.7	2.6	3.5	1.0	1
5.5	2.4	3.8	1.1	1
5.5	2.4	3.7	1.0	1
5.8	2.7	3.9	1.2	1
6.0	2.7	5.1	1.6	1
5.4	3.0	4.5	1.5	1
6.0	3.4	4.5	1.6	1
6.7	3.1	4.7	1.5	1
6.3	2.3	4.4	1.3	1
5.6	3.0	4.1	1.3	1
5.5	2.5	4.0	1.3	1
5.5	2.6	4.4	1.2	1
6.1	3.0	4.6	1.4	1
5.8	2.6	4.0	1.2	1
5.0	2.3	3.3	1.0	1
5.6	2.7	4.2	1.3	1
5.7	3.0	4.2	1.2	1
5.7	2.9	4.2	1.3	1
6.2	2.9	4.3	1.3	1
5.1	2.5	3.0	1.1	1
5.7	2.8	4.1	1.3	1
