# Supplementary material for: Entropy based C4.5-SHO algorithm with information gain optimization in data mining
Source: PeerJ Comput Sci. 2021 Apr 7;7:e424. doi: 10.7717/peerj-cs.424 (PMC8049126; doi:10.7717/peerj-cs.424)
Supplement: Supplemental Information 1 [file peerj-cs-07-424-s001.zip › FinalCode/monks.data]

 1 1 1 1 1 1 1 
 1 1 1 1 1 1 2 
 1 1 1 1 1 2 1 
 1 1 1 1 1 2 2 
 1 1 1 1 1 3 1 
 1 1 1 1 1 3 2 
 1 1 1 1 1 4 1 
 1 1 1 1 1 4 2 
 1 1 1 1 2 1 1 
 1 1 1 1 2 1 2 
 1 1 1 1 2 2 1 
 1 1 1 1 2 2 2 
 1 1 1 1 2 3 1 
 1 1 1 1 2 3 2 
 1 1 1 1 2 4 1 
 1 1 1 1 2 4 2 
 1 1 1 1 3 1 1 
 1 1 1 1 3 1 2 
 1 1 1 1 3 2 1 
 1 1 1 1 3 2 2 
 1 1 1 1 3 3 1 
 1 1 1 1 3 3 2 
 1 1 1 1 3 4 1 
 1 1 1 1 3 4 2 
 1 1 1 2 1 1 1 
 1 1 1 2 1 1 2 
 1 1 1 2 1 2 1 
 1 1 1 2 1 2 2 
 1 1 1 2 1 3 1 
 1 1 1 2 1 3 2 
 1 1 1 2 1 4 1 
 1 1 1 2 1 4 2 
 1 1 1 2 2 1 1 
 1 1 1 2 2 1 2 
 1 1 1 2 2 2 1 
 1 1 1 2 2 2 2 
 1 1 1 2 2 3 1 
 1 1 1 2 2 3 2 
 1 1 1 2 2 4 1 
 1 1 1 2 2 4 2 
 1 1 1 2 3 1 1 
 1 1 1 2 3 1 2 
 1 1 1 2 3 2 1 
 1 1 1 2 3 2 2 
 1 1 1 2 3 3 1 
 1 1 1 2 3 3 2 
 1 1 1 2 3 4 1 
 1 1 1 2 3 4 2 
 1 1 2 1 1 1 1 
 1 1 2 1 1 1 2 
 0 1 2 1 1 2 1 
 0 1 2 1 1 2 2 
 0 1 2 1 1 3 1 
 0 1 2 1 1 3 2 
 0 1 2 1 1 4 1 
 0 1 2 1 1 4 2 
 1 1 2 1 2 1 1 
 1 1 2 1 2 1 2 
 0 1 2 1 2 2 1 
 0 1 2 1 2 2 2 
 0 1 2 1 2 3 1 
 0 1 2 1 2 3 2 
 0 1 2 1 2 4 1 
 0 1 2 1 2 4 2 
 1 1 2 1 3 1 1 
 1 1 2 1 3 1 2 
 0 1 2 1 3 2 1 
 0 1 2 1 3 2 2 
 0 1 2 1 3 3 1 
 0 1 2 1 3 3 2 
 0 1 2 1 3 4 1 
 0 1 2 1 3 4 2 
 1 1 2 2 1 1 1 
 1 1 2 2 1 1 2 
 0 1 2 2 1 2 1 
 0 1 2 2 1 2 2 
 0 1 2 2 1 3 1 
 0 1 2 2 1 3 2 
 0 1 2 2 1 4 1 
 0 1 2 2 1 4 2 
 1 1 2 2 2 1 1 
 1 1 2 2 2 1 2 
 0 1 2 2 2 2 1 
 0 1 2 2 2 2 2 
 0 1 2 2 2 3 1 
 0 1 2 2 2 3 2 
 0 1 2 2 2 4 1 
 0 1 2 2 2 4 2 
 1 1 2 2 3 1 1 
 1 1 2 2 3 1 2 
 0 1 2 2 3 2 1 
 0 1 2 2 3 2 2 
 0 1 2 2 3 3 1 
 0 1 2 2 3 3 2 
 0 1 2 2 3 4 1 
 0 1 2 2 3 4 2 
 1 1 3 1 1 1 1 
 1 1 3 1 1 1 2 
 0 1 3 1 1 2 1 
 0 1 3 1 1 2 2 
 0 1 3 1 1 3 1 
 0 1 3 1 1 3 2 
 0 1 3 1 1 4 1 
 0 1 3 1 1 4 2 
 1 1 3 1 2 1 1 
 1 1 3 1 2 1 2 
 0 1 3 1 2 2 1 
 0 1 3 1 2 2 2 
 0 1 3 1 2 3 1 
 0 1 3 1 2 3 2 
 0 1 3 1 2 4 1 
 0 1 3 1 2 4 2 
 1 1 3 1 3 1 1 
 1 1 3 1 3 1 2 
 0 1 3 1 3 2 1 
 0 1 3 1 3 2 2 
 0 1 3 1 3 3 1 
 0 1 3 1 3 3 2 
 0 1 3 1 3 4 1 
 0 1 3 1 3 4 2 
 1 1 3 2 1 1 1 
 1 1 3 2 1 1 2 
 0 1 3 2 1 2 1 
 0 1 3 2 1 2 2 
 0 1 3 2 1 3 1 
 0 1 3 2 1 3 2 
 0 1 3 2 1 4 1 
 0 1 3 2 1 4 2 
 1 1 3 2 2 1 1 
 1 1 3 2 2 1 2 
 0 1 3 2 2 2 1 
 0 1 3 2 2 2 2 
 0 1 3 2 2 3 1 
 0 1 3 2 2 3 2 
 0 1 3 2 2 4 1 
 0 1 3 2 2 4 2 
 1 1 3 2 3 1 1 
 1 1 3 2 3 1 2 
 0 1 3 2 3 2 1 
 0 1 3 2 3 2 2 
 0 1 3 2 3 3 1 
 0 1 3 2 3 3 2 
 0 1 3 2 3 4 1 
 0 1 3 2 3 4 2 
 1 2 1 1 1 1 1 
 1 2 1 1 1 1 2 
 0 2 1 1 1 2 1 
 0 2 1 1 1 2 2 
 0 2 1 1 1 3 1 
 0 2 1 1 1 3 2 
 0 2 1 1 1 4 1 
 0 2 1 1 1 4 2 
 1 2 1 1 2 1 1 
 1 2 1 1 2 1 2 
 0 2 1 1 2 2 1 
 0 2 1 1 2 2 2 
 0 2 1 1 2 3 1 
 0 2 1 1 2 3 2 
 0 2 1 1 2 4 1 
 0 2 1 1 2 4 2 
 1 2 1 1 3 1 1 
 1 2 1 1 3 1 2 
 0 2 1 1 3 2 1 
 0 2 1 1 3 2 2 
 0 2 1 1 3 3 1 
 0 2 1 1 3 3 2 
 0 2 1 1 3 4 1 
 0 2 1 1 3 4 2 
 1 2 1 2 1 1 1 
 1 2 1 2 1 1 2 
 0 2 1 2 1 2 1 
 0 2 1 2 1 2 2 
 0 2 1 2 1 3 1 
 0 2 1 2 1 3 2 
 0 2 1 2 1 4 1 
 0 2 1 2 1 4 2 
 1 2 1 2 2 1 1 
 1 2 1 2 2 1 2 
 0 2 1 2 2 2 1 
 0 2 1 2 2 2 2 
 0 2 1 2 2 3 1 
 0 2 1 2 2 3 2 
 0 2 1 2 2 4 1 
 0 2 1 2 2 4 2 
 1 2 1 2 3 1 1 
 1 2 1 2 3 1 2 
 0 2 1 2 3 2 1 
 0 2 1 2 3 2 2 
 0 2 1 2 3 3 1 
 0 2 1 2 3 3 2 
 0 2 1 2 3 4 1 
 0 2 1 2 3 4 2 
 1 2 2 1 1 1 1 
 1 2 2 1 1 1 2 
 1 2 2 1 1 2 1 
 1 2 2 1 1 2 2 
 1 2 2 1 1 3 1 
 1 2 2 1 1 3 2 
 1 2 2 1 1 4 1 
 1 2 2 1 1 4 2 
 1 2 2 1 2 1 1 
 1 2 2 1 2 1 2 
 1 2 2 1 2 2 1 
 1 2 2 1 2 2 2 
 1 2 2 1 2 3 1 
 1 2 2 1 2 3 2 
 1 2 2 1 2 4 1 
 1 2 2 1 2 4 2 
 1 2 2 1 3 1 1 
 1 2 2 1 3 1 2 
 1 2 2 1 3 2 1 
 1 2 2 1 3 2 2 
 1 2 2 1 3 3 1 
 1 2 2 1 3 3 2 
 1 2 2 1 3 4 1 
 1 2 2 1 3 4 2 
 1 2 2 2 1 1 1 
 1 2 2 2 1 1 2 
 1 2 2 2 1 2 1 
 1 2 2 2 1 2 2 
 1 2 2 2 1 3 1 
 1 2 2 2 1 3 2 
 1 2 2 2 1 4 1 
 1 2 2 2 1 4 2 
 1 2 2 2 2 1 1 
 1 2 2 2 2 1 2 
 1 2 2 2 2 2 1 
 1 2 2 2 2 2 2 
 1 2 2 2 2 3 1 
 1 2 2 2 2 3 2 
 1 2 2 2 2 4 1 
 1 2 2 2 2 4 2 
 1 2 2 2 3 1 1 
 1 2 2 2 3 1 2 
 1 2 2 2 3 2 1 
 1 2 2 2 3 2 2 
 1 2 2 2 3 3 1 
 1 2 2 2 3 3 2 
 1 2 2 2 3 4 1 
 1 2 2 2 3 4 2 
 1 2 3 1 1 1 1 
 1 2 3 1 1 1 2 
 0 2 3 1 1 2 1 
 0 2 3 1 1 2 2 
 0 2 3 1 1 3 1 
 0 2 3 1 1 3 2 
 0 2 3 1 1 4 1 
 0 2 3 1 1 4 2 
 1 2 3 1 2 1 1 
 1 2 3 1 2 1 2 
 0 2 3 1 2 2 1 
 0 2 3 1 2 2 2 
 0 2 3 1 2 3 1 
 0 2 3 1 2 3 2 
 0 2 3 1 2 4 1 
 0 2 3 1 2 4 2 
 1 2 3 1 3 1 1 
 1 2 3 1 3 1 2 
 0 2 3 1 3 2 1 
 0 2 3 1 3 2 2 
 0 2 3 1 3 3 1 
 0 2 3 1 3 3 2 
 0 2 3 1 3 4 1 
 0 2 3 1 3 4 2 
 1 2 3 2 1 1 1 
 1 2 3 2 1 1 2 
 0 2 3 2 1 2 1 
 0 2 3 2 1 2 2 
 0 2 3 2 1 3 1 
 0 2 3 2 1 3 2 
 0 2 3 2 1 4 1 
 0 2 3 2 1 4 2 
 1 2 3 2 2 1 1 
 1 2 3 2 2 1 2 
 0 2 3 2 2 2 1 
 0 2 3 2 2 2 2 
 0 2 3 2 2 3 1 
 0 2 3 2 2 3 2 
 0 2 3 2 2 4 1 
 0 2 3 2 2 4 2 
 1 2 3 2 3 1 1 
 1 2 3 2 3 1 2 
 0 2 3 2 3 2 1 
 0 2 3 2 3 2 2 
 0 2 3 2 3 3 1 
 0 2 3 2 3 3 2 
 0 2 3 2 3 4 1 
 0 2 3 2 3 4 2 
 1 3 1 1 1 1 1 
 1 3 1 1 1 1 2 
 0 3 1 1 1 2 1 
 0 3 1 1 1 2 2 
 0 3 1 1 1 3 1 
 0 3 1 1 1 3 2 
 0 3 1 1 1 4 1 
 0 3 1 1 1 4 2 
 1 3 1 1 2 1 1 
 1 3 1 1 2 1 2 
 0 3 1 1 2 2 1 
 0 3 1 1 2 2 2 
 0 3 1 1 2 3 1 
 0 3 1 1 2 3 2 
 0 3 1 1 2 4 1 
 0 3 1 1 2 4 2 
 1 3 1 1 3 1 1 
 1 3 1 1 3 1 2 
 0 3 1 1 3 2 1 
 0 3 1 1 3 2 2 
 0 3 1 1 3 3 1 
 0 3 1 1 3 3 2 
 0 3 1 1 3 4 1 
 0 3 1 1 3 4 2 
 1 3 1 2 1 1 1 
 1 3 1 2 1 1 2 
 0 3 1 2 1 2 1 
 0 3 1 2 1 2 2 
 0 3 1 2 1 3 1 
 0 3 1 2 1 3 2 
 0 3 1 2 1 4 1 
 0 3 1 2 1 4 2 
 1 3 1 2 2 1 1 
 1 3 1 2 2 1 2 
 0 3 1 2 2 2 1 
 0 3 1 2 2 2 2 
 0 3 1 2 2 3 1 
 0 3 1 2 2 3 2 
 0 3 1 2 2 4 1 
 0 3 1 2 2 4 2 
 1 3 1 2 3 1 1 
 1 3 1 2 3 1 2 
 0 3 1 2 3 2 1 
 0 3 1 2 3 2 2 
 0 3 1 2 3 3 1 
 0 3 1 2 3 3 2 
 0 3 1 2 3 4 1 
 0 3 1 2 3 4 2 
 1 3 2 1 1 1 1 
 1 3 2 1 1 1 2 
 0 3 2 1 1 2 1 
 0 3 2 1 1 2 2 
 0 3 2 1 1 3 1 
 0 3 2 1 1 3 2 
 0 3 2 1 1 4 1 
 0 3 2 1 1 4 2 
 1 3 2 1 2 1 1 
 1 3 2 1 2 1 2 
 0 3 2 1 2 2 1 
 0 3 2 1 2 2 2 
 0 3 2 1 2 3 1 
 0 3 2 1 2 3 2 
 0 3 2 1 2 4 1 
 0 3 2 1 2 4 2 
 1 3 2 1 3 1 1 
 1 3 2 1 3 1 2 
 0 3 2 1 3 2 1 
 0 3 2 1 3 2 2 
 0 3 2 1 3 3 1 
 0 3 2 1 3 3 2 
 0 3 2 1 3 4 1 
 0 3 2 1 3 4 2 
 1 3 2 2 1 1 1 
 1 3 2 2 1 1 2 
 0 3 2 2 1 2 1 
 0 3 2 2 1 2 2 
 0 3 2 2 1 3 1 
 0 3 2 2 1 3 2 
 0 3 2 2 1 4 1 
 0 3 2 2 1 4 2 
 1 3 2 2 2 1 1 
 1 3 2 2 2 1 2 
 0 3 2 2 2 2 1 
 0 3 2 2 2 2 2 
 0 3 2 2 2 3 1 
 0 3 2 2 2 3 2 
 0 3 2 2 2 4 1 
 0 3 2 2 2 4 2 
 1 3 2 2 3 1 1 
 1 3 2 2 3 1 2 
 0 3 2 2 3 2 1 
 0 3 2 2 3 2 2 
 0 3 2 2 3 3 1 
 0 3 2 2 3 3 2 
 0 3 2 2 3 4 1 
 0 3 2 2 3 4 2 
 1 3 3 1 1 1 1 
 1 3 3 1 1 1 2 
 1 3 3 1 1 2 1 
 1 3 3 1 1 2 2 
 1 3 3 1 1 3 1 
 1 3 3 1 1 3 2 
 1 3 3 1 1 4 1 
 1 3 3 1 1 4 2 
 1 3 3 1 2 1 1 
 1 3 3 1 2 1 2 
 1 3 3 1 2 2 1 
 1 3 3 1 2 2 2 
 1 3 3 1 2 3 1 
 1 3 3 1 2 3 2 
 1 3 3 1 2 4 1 
 1 3 3 1 2 4 2 
 1 3 3 1 3 1 1 
 1 3 3 1 3 1 2 
 1 3 3 1 3 2 1 
 1 3 3 1 3 2 2 
 1 3 3 1 3 3 1 
 1 3 3 1 3 3 2 
 1 3 3 1 3 4 1 
 1 3 3 1 3 4 2 
 1 3 3 2 1 1 1 
 1 3 3 2 1 1 2 
 1 3 3 2 1 2 1 
 1 3 3 2 1 2 2 
 1 3 3 2 1 3 1 
 1 3 3 2 1 3 2 
 1 3 3 2 1 4 1 
 1 3 3 2 1 4 2 
 1 3 3 2 2 1 1 
 1 3 3 2 2 1 2 
 1 3 3 2 2 2 1 
 1 3 3 2 2 2 2 
 1 3 3 2 2 3 1 
 1 3 3 2 2 3 2 
 1 3 3 2 2 4 1 
 1 3 3 2 2 4 2 
 1 3 3 2 3 1 1 
 1 3 3 2 3 1 2 
 1 3 3 2 3 2 1 
 1 3 3 2 3 2 2 
 1 3 3 2 3 3 1 
 1 3 3 2 3 3 2 
 1 3 3 2 3 4 1 
 1 3 3 2 3 4 2 
