# Supplementary material for: Entropy based C4.5-SHO algorithm with information gain optimization in data mining
Source: PeerJ Comput Sci. 2021 Apr 7;7:e424. doi: 10.7717/peerj-cs.424 (PMC8049126; doi:10.7717/peerj-cs.424)
Supplement: Supplemental Information 1 [file peerj-cs-07-424-s001.zip › FinalCode/objfun_schwefel.m]

function value=objfun_schwefel(x)

value=-x(1).*sin(abs(x(1)).^0.5)-x(2).*sin(abs(x(2)).^0.5);
