# Supplementary material for: Entropy based C4.5-SHO algorithm with information gain optimization in data mining
Source: PeerJ Comput Sci. 2021 Apr 7;7:e424. doi: 10.7717/peerj-cs.424 (PMC8049126; doi:10.7717/peerj-cs.424)
Supplement: Supplemental Information 1 [file peerj-cs-07-424-s001.zip › FinalCode/performance.m]

function performance()
load('data.mat')
% the performance metrices are stored in mat file
X = categorical({'Monks','Car','Chess','Breast Cancer','Hayes','Abalone','Wine','Ionosphere','Iris','Scale'});
figure;
b=bar(X,y1);
ylabel('Accuracy')
legend('C4.5-SHO','C4.5','ID3','CART')
grid on

X = categorical({'Monks','Car','Chess','Breast Cancer','Hayes','Abalone','Wine','Ionosphere','Iris','Scale'});
figure;
b=bar(X,y2);
ylabel('AUROC')
legend('C4.5-SHO','C4.5','ID3','CART')
grid on

X = categorical({'Monks','Car','Chess','Breast Cancer','Hayes','Abalone','Wine','Ionosphere','Iris','Scale'});
figure;
b=bar(X,y3);
ylabel('Accuracy')
legend('C4.5-SHO','C4.5-ACO','4.5-PSO','4.5-CS')
grid on

X = categorical({'Monks','Car','Chess','Breast Cancer','Hayes','Abalone','Wine','Ionosphere','Iris','Scale'});
figure;
b=bar(X,y4);
ylabel('AUROC')
legend('C4.5-SHO','C4.5-ACO','4.5-PSO','4.5-CS')
grid on

X = categorical({'Abalone','Wine','Ionosphere','Iris','Scale'});
figure;
b=bar(X,y5);
ylabel('Recall')
ylim([0 1.2])
legend('Decision tree','Decision tree+PSO','Decision tree+ACO','Decision Tree+SHO')
grid on


X = categorical({'Monks','Car','Chess','Breast Cancer','Hayes','Abalone','Wine','Ionosphere','Iris','Scale'});
figure;
b=bar(X,y6);
ylabel('Energy gain')
legend('C4.5-Shanon entropy','C4.5 � Havrda & charvt entropy','C4.5 � Quadratic entropy','C4.5- Renyi entropy','C4.5- Taneja entropy')
grid on

X = categorical({'Abalone','Wine','Ionosphere','Iris','Scale'});
figure;
b=bar(X,y7);
ylabel('Entropy')
ylim([0 1.2])
legend('Decision tree','Decision tree+PSO','Decision tree+ACO','Decision Tree+SHO')
grid on

X = categorical({'Decision tree','Decision tree+PSO','Decision tree+ACO','Decision Tree+SHO'});
figure;
b1=bar(1,y8(1));hold on 
b2=bar(2,y8(2));hold on
b3=bar(3,y8(3));hold on
b4=bar(4,y8(4));hold on
ylabel('Time consumption(sec)')
% ylim([0 1.2])
legend('C4.5-ACO','C4.5-PSO','C4.5-CS','C4.5-SHO')
set(gca,'fontname','Times','fontweight','bold')
grid on
