# Supplementary material for: Entropy based C4.5-SHO algorithm with information gain optimization in data mining
Source: PeerJ Comput Sci. 2021 Apr 7;7:e424. doi: 10.7717/peerj-cs.424 (PMC8049126; doi:10.7717/peerj-cs.424)
Supplement: Supplemental Information 1 [file peerj-cs-07-424-s001.zip › FinalCode/RUN.m]

clear
clc
close all
data=load('abalone.data'); % abalone data
%% SHO_C4.5 ALGORITHM-DECISION TREE
attributes = 1:(size(data,2)-1);
k = 100; %number of trees generated
confusionMatrix = zeros(2,2);
N=50;           % population
maxiter=500;    % maximum number of iterations
dim=5;          % dimension
lb=-1;          % lower bound
ub=1;           % upper bound
for i = 1:k
    [bfit] = SHO(N, maxiter,@cost,dim,lb,ub); % best fitness obtained from SHO
   [confusionMatrix,entropy]=sho_C4_5(data, attributes,bfit); % C4.5 SHo decision tree
end
%% DECISION TREE Results
disp('confusion matrix');
disp(confusionMatrix);
truePositives = confusionMatrix(2,2);
trueNegatives = confusionMatrix(1,1);
falsePositives = confusionMatrix(1,2);
falseNegatives = confusionMatrix(2,1);
disp('precision');
disp(truePositives / (truePositives + falsePositives));
disp('recall');
disp(truePositives / (truePositives + falseNegatives));
disp('Entropy');
entropy
disp('Accuracy');
disp((truePositives +trueNegatives)/ (truePositives +trueNegatives+falsePositives+falseNegatives));
performance()
