# Supplementary material for: Entropy based C4.5-SHO algorithm with information gain optimization in data mining
Source: PeerJ Comput Sci. 2021 Apr 7;7:e424. doi: 10.7717/peerj-cs.424 (PMC8049126; doi:10.7717/peerj-cs.424)
Supplement: Supplemental Information 1 [file peerj-cs-07-424-s001.zip › FinalCode/showDecision.m]

function decision = showDecision(example, tree) 
    if strcmp(tree{1},'END_TREE')    %If this is a final node in the tree, simply return the outcome value sotred in tree{2}
        decision = tree{2};
    else
        if example(tree{4}) < tree{5}  %if the corresponding attribute value of the example is less than the split value of the attribute in the tree, go to left tree
            decision = showDecision(example, tree{2});
        else %vice versa
            decision = showDecision(example, tree{3});
        end
    end
end
