# Supplementary material for: Entropy based C4.5-SHO algorithm with information gain optimization in data mining
Source: PeerJ Comput Sci. 2021 Apr 7;7:e424. doi: 10.7717/peerj-cs.424 (PMC8049126; doi:10.7717/peerj-cs.424)
Supplement: Supplemental Information 1 [file peerj-cs-07-424-s001.zip › FinalCode/splitData.m]

function [childDataLeft, childDataRight] = splitData(data, attributeNum, splitPoint)
[r,c] = size(data);
childDataLeft = [];
childDataRight = [];
for i = 1:r
    if data(i,attributeNum) < splitPoint
        childDataLeft = [childDataLeft; data(i,1:c)];
    else
        childDataRight = [childDataRight; data(i,1:c)];
    end
end
end
