# Supplementary material for: Entropy based C4.5-SHO algorithm with information gain optimization in data mining
Source: PeerJ Comput Sci. 2021 Apr 7;7:e424. doi: 10.7717/peerj-cs.424 (PMC8049126; doi:10.7717/peerj-cs.424)
Supplement: Supplemental Information 1 [file peerj-cs-07-424-s001.zip › FinalCode/wine.data]

14.23	1.71	2.43	15.6	127	2.8	3.06	.28	2.29	5.64	1.04	3.92	1065	0
13.2	1.78	2.14	11.2	100	2.65	2.76	.26	1.28	4.38	1.05	3.4	1050	0
13.16	2.36	2.67	18.6	101	2.8	3.24	.3	2.81	5.68	1.03	3.17	1185	0
14.37	1.95	2.5	16.8	113	3.85	3.49	.24	2.18	7.8	.86	3.45	1480	0
13.24	2.59	2.87	21	118	2.8	2.69	.39	1.82	4.32	1.04	2.93	735	0
14.2	1.76	2.45	15.2	112	3.27	3.39	.34	1.97	6.75	1.05	2.85	1450	0
14.39	1.87	2.45	14.6	96	2.5	2.52	.3	1.98	5.25	1.02	3.58	1290	0
14.06	2.15	2.61	17.6	121	2.6	2.51	.31	1.25	5.05	1.06	3.58	1295	0
14.83	1.64	2.17	14	97	2.8	2.98	.29	1.98	5.2	1.08	2.85	1045	0
13.86	1.35	2.27	16	98	2.98	3.15	.22	1.85	7.22	1.01	3.55	1045	0
14.1	2.16	2.3	18	105	2.95	3.32	.22	2.38	5.75	1.25	3.17	1510	0
14.12	1.48	2.32	16.8	95	2.2	2.43	.26	1.57	5	1.17	2.82	1280	0
13.75	1.73	2.41	16	89	2.6	2.76	.29	1.81	5.6	1.15	2.9	1320	0
14.75	1.73	2.39	11.4	91	3.1	3.69	.43	2.81	5.4	1.25	2.73	1150	0
14.38	1.87	2.38	12	102	3.3	3.64	.29	2.96	7.5	1.2	3	1547	0
13.63	1.81	2.7	17.2	112	2.85	2.91	.3	1.46	7.3	1.28	2.88	1310	0
14.3	1.92	2.72	20	120	2.8	3.14	.33	1.97	6.2	1.07	2.65	1280	0
13.83	1.57	2.62	20	115	2.95	3.4	.4	1.72	6.6	1.13	2.57	1130	0
14.19	1.59	2.48	16.5	108	3.3	3.93	.32	1.86	8.7	1.23	2.82	1680	0
13.64	3.1	2.56	15.2	116	2.7	3.03	.17	1.66	5.1	.96	3.36	845	0
14.06	1.63	2.28	16	126	3	3.17	.24	2.1	5.65	1.09	3.71	780	0
12.93	3.8	2.65	18.6	102	2.41	2.41	.25	1.98	4.5	1.03	3.52	770	0
13.71	1.86	2.36	16.6	101	2.61	2.88	.27	1.69	3.8	1.11	4	1035	0
12.85	1.6	2.52	17.8	95	2.48	2.37	.26	1.46	3.93	1.09	3.63	1015	0
13.5	1.81	2.61	20	96	2.53	2.61	.28	1.66	3.52	1.12	3.82	845	0
13.05	2.05	3.22	25	124	2.63	2.68	.47	1.92	3.58	1.13	3.2	830	0
13.39	1.77	2.62	16.1	93	2.85	2.94	.34	1.45	4.8	.92	3.22	1195	0
13.3	1.72	2.14	17	94	2.4	2.19	.27	1.35	3.95	1.02	2.77	1285	0
13.87	1.9	2.8	19.4	107	2.95	2.97	.37	1.76	4.5	1.25	3.4	915	0
14.02	1.68	2.21	16	96	2.65	2.33	.26	1.98	4.7	1.04	3.59	1035	0
13.73	1.5	2.7	22.5	101	3	3.25	.29	2.38	5.7	1.19	2.71	1285	0
13.58	1.66	2.36	19.1	106	2.86	3.19	.22	1.95	6.9	1.09	2.88	1515	0
13.68	1.83	2.36	17.2	104	2.42	2.69	.42	1.97	3.84	1.23	2.87	990	0
13.76	1.53	2.7	19.5	132	2.95	2.74	.5	1.35	5.4	1.25	3	1235	0
13.51	1.8	2.65	19	110	2.35	2.53	.29	1.54	4.2	1.1	2.87	1095	0
13.48	1.81	2.41	20.5	100	2.7	2.98	.26	1.86	5.1	1.04	3.47	920	0
13.28	1.64	2.84	15.5	110	2.6	2.68	.34	1.36	4.6	1.09	2.78	880	0
13.05	1.65	2.55	18	98	2.45	2.43	.29	1.44	4.25	1.12	2.51	1105	0
13.07	1.5	2.1	15.5	98	2.4	2.64	.28	1.37	3.7	1.18	2.69	1020	0
14.22	3.99	2.51	13.2	128	3	3.04	.2	2.08	5.1	.89	3.53	760	0
13.56	1.71	2.31	16.2	117	3.15	3.29	.34	2.34	6.13	.95	3.38	795	0
13.41	3.84	2.12	18.8	90	2.45	2.68	.27	1.48	4.28	.91	3	1035	0
13.88	1.89	2.59	15	101	3.25	3.56	.17	1.7	5.43	.88	3.56	1095	0
13.24	3.98	2.29	17.5	103	2.64	2.63	.32	1.66	4.36	.82	3	680	0
13.05	1.77	2.1	17	107	3	3	.28	2.03	5.04	.88	3.35	885	0
14.21	4.04	2.44	18.9	111	2.85	2.65	.3	1.25	5.24	.87	3.33	1080	0
14.38	3.59	2.28	16	102	3.25	3.17	.27	2.19	4.9	1.04	3.44	1065	0
13.9	1.68	2.12	16	101	3.1	3.39	.21	2.14	6.1	.91	3.33	985	0
14.1	2.02	2.4	18.8	103	2.75	2.92	.32	2.38	6.2	1.07	2.75	1060	0
13.94	1.73	2.27	17.4	108	2.88	3.54	.32	2.08	8.90	1.12	3.1	1260	0
13.05	1.73	2.04	12.4	92	2.72	3.27	.17	2.91	7.2	1.12	2.91	1150	0
13.83	1.65	2.6	17.2	94	2.45	2.99	.22	2.29	5.6	1.24	3.37	1265	0
13.82	1.75	2.42	14	111	3.88	3.74	.32	1.87	7.05	1.01	3.26	1190	0
13.77	1.9	2.68	17.1	115	3	2.79	.39	1.68	6.3	1.13	2.93	1375	0
13.74	1.67	2.25	16.4	118	2.6	2.9	.21	1.62	5.85	.92	3.2	1060	0
13.56	1.73	2.46	20.5	116	2.96	2.78	.2	2.45	6.25	.98	3.03	1120	0
14.22	1.7	2.3	16.3	118	3.2	3	.26	2.03	6.38	.94	3.31	970	0
13.29	1.97	2.68	16.8	102	3	3.23	.31	1.66	6	1.07	2.84	1270	0
13.72	1.43	2.5	16.7	108	3.4	3.67	.19	2.04	6.8	.89	2.87	1285	0
12.37	.94	1.36	10.6	88	1.98	.57	.28	.42	1.95	1.05	1.82	520	1
12.33	1.1	2.28	16	101	2.05	1.09	.63	.41	3.27	1.25	1.67	680	1
12.64	1.36	2.02	16.8	100	2.02	1.41	.53	.62	5.75	.98	1.59	450	1
13.67	1.25	1.92	18	94	2.1	1.79	.32	.73	3.8	1.23	2.46	630	1
12.37	1.13	2.16	19	87	3.5	3.1	.19	1.87	4.45	1.22	2.87	420	1
12.17	1.45	2.53	19	104	1.89	1.75	.45	1.03	2.95	1.45	2.23	355	1
12.37	1.21	2.56	18.1	98	2.42	2.65	.37	2.08	4.6	1.19	2.3	678	1
13.11	1.01	1.7	15	78	2.98	3.18	.26	2.28	5.3	1.12	3.18	502	1
12.37	1.17	1.92	19.6	78	2.11	2	.27	1.04	4.68	1.12	3.48	510	1
13.34	.94	2.36	17	110	2.53	1.3	.55	.42	3.17	1.02	1.93	750	1
12.21	1.19	1.75	16.8	151	1.85	1.28	.14	2.5	2.85	1.28	3.07	718	1
12.29	1.61	2.21	20.4	103	1.1	1.02	.37	1.46	3.05	.906	1.82	870	1
13.86	1.51	2.67	25	86	2.95	2.86	.21	1.87	3.38	1.36	3.16	410	1
13.49	1.66	2.24	24	87	1.88	1.84	.27	1.03	3.74	.98	2.78	472	1
12.99	1.67	2.6	30	139	3.3	2.89	.21	1.96	3.35	1.31	3.5	985	1
11.96	1.09	2.3	21	101	3.38	2.14	.13	1.65	3.21	.99	3.13	886	1
11.66	1.88	1.92	16	97	1.61	1.57	.34	1.15	3.8	1.23	2.14	428	1
13.03	.9	1.71	16	86	1.95	2.03	.24	1.46	4.6	1.19	2.48	392	1
11.84	2.89	2.23	18	112	1.72	1.32	.43	.95	2.65	.96	2.52	500	1
12.33	.99	1.95	14.8	136	1.9	1.85	.35	2.76	3.4	1.06	2.31	750	1
12.7	3.87	2.4	23	101	2.83	2.55	.43	1.95	2.57	1.19	3.13	463	1
12	.92	2	19	86	2.42	2.26	.3	1.43	2.5	1.38	3.12	278	1
12.72	1.81	2.2	18.8	86	2.2	2.53	.26	1.77	3.9	1.16	3.14	714	1
12.08	1.13	2.51	24	78	2	1.58	.4	1.4	2.2	1.31	2.72	630	1
13.05	3.86	2.32	22.5	85	1.65	1.59	.61	1.62	4.8	.84	2.01	515	1
11.84	.89	2.58	18	94	2.2	2.21	.22	2.35	3.05	.79	3.08	520	1
12.67	.98	2.24	18	99	2.2	1.94	.3	1.46	2.62	1.23	3.16	450	1
12.16	1.61	2.31	22.8	90	1.78	1.69	.43	1.56	2.45	1.33	2.26	495	1
11.65	1.67	2.62	26	88	1.92	1.61	.4	1.34	2.6	1.36	3.21	562	1
11.64	2.06	2.46	21.6	84	1.95	1.69	.48	1.35	2.8	1	2.75	680	1
12.08	1.33	2.3	23.6	70	2.2	1.59	.42	1.38	1.74	1.07	3.21	625	1
12.08	1.83	2.32	18.5	81	1.6	1.5	.52	1.64	2.4	1.08	2.27	480	1
12	1.51	2.42	22	86	1.45	1.25	.5	1.63	3.6	1.05	2.65	450	1
12.69	1.53	2.26	20.7	80	1.38	1.46	.58	1.62	3.05	.96	2.06	495	1
12.29	2.83	2.22	18	88	2.45	2.25	.25	1.99	2.15	1.15	3.3	290	1
11.62	1.99	2.28	18	98	3.02	2.26	.17	1.35	3.25	1.16	2.96	345	1
12.47	1.52	2.2	19	162	2.5	2.27	.32	3.28	2.6	1.16	2.63	937	1
11.81	2.12	2.74	21.5	134	1.6	.99	.14	1.56	2.5	.95	2.26	625	1
12.29	1.41	1.98	16	85	2.55	2.5	.29	1.77	2.9	1.23	2.74	428	1
12.37	1.07	2.1	18.5	88	3.52	3.75	.24	1.95	4.5	1.04	2.77	660	1
12.29	3.17	2.21	18	88	2.85	2.99	.45	2.81	2.3	1.42	2.83	406	1
12.08	2.08	1.7	17.5	97	2.23	2.17	.26	1.4	3.3	1.27	2.96	710	1
12.6	1.34	1.9	18.5	88	1.45	1.36	.29	1.35	2.45	1.04	2.77	562	1
12.34	2.45	2.46	21	98	2.56	2.11	.34	1.31	2.8	.8	3.38	438	1
11.82	1.72	1.88	19.5	86	2.5	1.64	.37	1.42	2.06	.94	2.44	415	1
12.51	1.73	1.98	20.5	85	2.2	1.92	.32	1.48	2.94	1.04	3.57	672	1
12.42	2.55	2.27	22	90	1.68	1.84	.66	1.42	2.7	.86	3.3	315	1
12.25	1.73	2.12	19	80	1.65	2.03	.37	1.63	3.4	1	3.17	510	1
12.72	1.75	2.28	22.5	84	1.38	1.76	.48	1.63	3.3	.88	2.42	488	1
12.22	1.29	1.94	19	92	2.36	2.04	.39	2.08	2.7	.86	3.02	312	1
11.61	1.35	2.7	20	94	2.74	2.92	.29	2.49	2.65	.96	3.26	680	1
11.46	3.74	1.82	19.5	107	3.18	2.58	.24	3.58	2.9	.75	2.81	562	1
12.52	2.43	2.17	21	88	2.55	2.27	.26	1.22	2	.9	2.78	325	1
11.76	2.68	2.92	20	103	1.75	2.03	.6	1.05	3.8	1.23	2.5	607	1
11.41	.74	2.5	21	88	2.48	2.01	.42	1.44	3.08	1.1	2.31	434	1
12.08	1.39	2.5	22.5	84	2.56	2.29	.43	1.04	2.9	.93	3.19	385	1
11.03	1.51	2.2	21.5	85	2.46	2.17	.52	2.01	1.9	1.71	2.87	407	1
11.82	1.47	1.99	20.8	86	1.98	1.6	.3	1.53	1.95	.95	3.33	495	1
12.42	1.61	2.19	22.5	108	2	2.09	.34	1.61	2.06	1.06	2.96	345	1
12.77	3.43	1.98	16	80	1.63	1.25	.43	.83	3.4	.7	2.12	372	1
12	3.43	2	19	87	2	1.64	.37	1.87	1.28	.93	3.05	564	1
11.45	2.4	2.42	20	96	2.9	2.79	.32	1.83	3.25	.8	3.39	625	1
11.56	2.05	3.23	28.5	119	3.18	5.08	.47	1.87	6	.93	3.69	465	1
12.42	4.43	2.73	26.5	102	2.2	2.13	.43	1.71	2.08	.92	3.12	365	1
13.05	5.8	2.13	21.5	86	2.62	2.65	.3	2.01	2.6	.73	3.1	380	1
11.87	4.31	2.39	21	82	2.86	3.03	.21	2.91	2.8	.75	3.64	380	1
12.07	2.16	2.17	21	85	2.6	2.65	.37	1.35	2.76	.86	3.28	378	1
12.43	1.53	2.29	21.5	86	2.74	3.15	.39	1.77	3.94	.69	2.84	352	1
11.79	2.13	2.78	28.5	92	2.13	2.24	.58	1.76	3	.97	2.44	466	1
12.37	1.63	2.3	24.5	88	2.22	2.45	.4	1.9	2.12	.89	2.78	342	1
12.04	4.3	2.38	22	80	2.1	1.75	.42	1.35	2.6	.79	2.57	580	1
